# Supplementary material for: Genomic signature driving preinvasive to invasive processes in stage I lung adenocarcinoma
Source: Int J Cancer. 2025 Dec 5;158(7):1975–88. doi: 10.1002/ijc.70282 (PMC12875189; doi:10.1002/ijc.70282)
Supplement: Supplementary file 1 — TABLE S1. Gene list used in the 1021 gene panel testing. [file IJC-158-1975-s002.xlsx]

## Sheet: Sheet1
Supplementary Table 1: Gene list used in the 1021 gene panel testing.
1 All 5970 exon regions of 407 genes
ABL1	ACVR1B	AKT1	AKT2	AKT3	ALK	ALOX12B	APC	AR	ARAF
ARFRP1	ARID1A	ARID1B	ARID2	ASXL1	ATM	ATR	ATRX	AURKA	AURKB
AXIN1	AXIN2	AXL	B2M	BACH1	BAP1	BARD1	BCL2	BCL2L1	BCL2L2
BCL6	BCOR	BCORL1	BLM	BMPR1A	BRAF	BRCA1	BRCA2	BRD4	BRIP1
BTG1	BTG2	BTK	C11orf30	CALR	CARD11	CASP8	CBFB	CBL	CCND1
CCND2	CCND3	CCNE1	CD22	CD274	CD70	CD79A	CD79B	CDC73	CDH1
CDK12	CDK4	CDK6	CDK8	CDKN1A	CDKN1B	CDKN2A	CDKN2B	CDKN2C	CEBPA
CFTR	CHD2	CHEK1	CHEK2	CIC	CREBBP	CRKL	CSF1R	CSF3R	CTCF
CTNNA1	CTNNB1	CUL3	CUL4A	CXCR4	CYLD	CYP17A1	DAXX	DDR1	DDR2
DICER1	DIS3	DNMT3A	DOT1L	EED	EGFR	EIF1AX	EP300	EPAS1	EPCAM
EPHA2	EPHA3	EPHA5	EPHA6	EPHB1	EPHB4	EPHB6	ERBB2	ERBB3	ERBB4
ERCC1	ERCC2	ERCC3	ERCC4	ERCC5	ERG	ERRFI1	ESR1	EXT1	EXT2
EZH2	FAM123B	FAM175A	FAM46C	FANCA	FANCC	FANCD2	FANCE	FANCF	FANCG
FANCI	FANCL	FANCM	FAS	FAT1	FAT2	FAT3	FBXW7	FGF10	FGF12
FGF14	FGF19	FGF23	FGF3	FGF4	FGF6	FGF7	FGFR1	FGFR2	FGFR3
FGFR4	FH	FLCN	FLT1	FLT3	FLT4	FOXA1	FOXL2	FOXP1	FUBP1
GAB1	GABRA6	GALNT12	GATA3	GATA4	GATA6	GEN1	GID4	GNA11	GNA13
GNAQ	GNAS	GRIN2A	GRM3	GSK3B	HDAC1	HDAC2	HGF	HNF1A	HOXB13
HRAS	HSD3B1	ID3	IDH1	IDH2	IFNG	IFNGR1	IGF1R	IKBKE	IKZF1
IL7R	INPP4B	IRF2	IRF4	IRS2	JAK1	JAK2	JAK3	JUN	KDM5A
KDM5C	KDM6A	KDR	KEAP1	KEL	KIT	KLHL6	KRAS	LRP1B	LTK
LYN	MAF	MAP2K1	MAP2K2	MAP2K4	MAP3K1	MAP3K13	MAPK1	MAX	MC1R
MCL1	MDM2	MDM4	MED12	MEF2B	MEN1	MERTK	MET	MITF	MKNK1
MLH1	MLH3	MLL	MLL2	MLL3	MPL	MRE11A	MS4A1	MSH2	MSH3
MSH6	MST1R	MTAP	MTOR	MUTYH	MYB	MYC	MYCL1	MYCN	MYD88
NBN	NCOR1	NF1	NF2	NFE2L2	NFKBIA	NKX2-1	NOTCH1	NOTCH2	NOTCH3
NPM1	NRAS	NSD1	NT5C2	NTHL1	NTRK1	NTRK2	NTRK3	P2RY8	PALB2
PARK2	PARP1	PARP2	PARP3	PAX5	PBRM1	PCK1	PDCD1	PDCD1LG2	PDGFRA
PDGFRB	PDK1	PIK3C2B	PIK3C2G	PIK3CA	PIK3CB	PIK3CD	PIK3CG	PIK3R1	PIK3R2
PIM1	PMS1	PMS2	POLD1	POLE	POT1	PPARG	PPM1D	PPP2R1A	PPP2R2A
PRDM1	PRKAR1A	PRKCI	PRSS1	PTCH1	PTCH2	PTEN	PTPN11	PTPRD	PTPRO
QKI	RAC1	RAD21	RAD50	RAD51	RAD51B	RAD51C	RAD51D	RAD52	RAD54L
RAF1	RARA	RB1	RBM10	RECQL	RECQL4	REL	RELA	RET	RHOA
RICTOR	RINT1	RNF43	ROS1	RPA1	RPL22	RPS20	RPTOR	RREB1	RSPO2
RSPO3	RUNX1	SDHA	SDHAF2	SDHB	SDHC	SDHD	SERPINB3	SERPINB4	SETD2
SF3B1	SGK1	SLX4	SMAD2	SMAD3	SMAD4	SMARCA4	SMARCB1	SMO	SNCAIP
SOCS1	SOX2	SOX9	SPEN	SPINK1	SPOP	SPTA1	SRC	SRSF2	STAG2
STAT3	STAT4	STK11	SUFU	SYK	TACSTD2	TBX3	TCF7L2	TEK	TERC
TERT	TET2	TGFBR2	TIPARP	TMEM127	TMPRSS2	TNFAIP3	TNFRSF14	TOP1	TOP2A
TP53	TSC1	TSC2	TSHR	TYRO3	U2AF1	VEGFA	VHL	WHSC1	WHSC1L1
WRN	WT1	XPO1	XRCC2	ZMAT3	ZNF217	ZNF703
2 Introns, promoters or fusion breakpoints of 49 genes
ALK	ARHGAP26	BCL2L11	BRAF	BRCA1	BRD4	C15orf55	CLDN18	CD74	EGFR
EML4	ERG	ETV4	ETV5	ETV6	EWSR1	EZR	FGFR1	FGFR2	FGFR3
KIF5B	KIT	MAML2	MET	MSH2	MYB	MYC	MYCL1	NCOA4	NOTCH2
NTRK1	NTRK2	NTRK3	PDGFRA	PLEKHS1	PMS2	RAF1	RET	RELA	ROS1
RSPO2	RSPO3	SDC4	SLC34A2	TERT	TFE3	TMPRSS2	TPM3	YAP1	-
3 1206 coding regions of other 611 genes
ABCA13	ABCB1	ABCC1	ABCC11	ABCC2	ABCG2	ABL2	ACACA	ACIN1	ACTB
ACTG1	ACTG2	ACVR2A	ACVRL1	ADAM29	ADAMTS5	ADCY1	AFF2	AFF3	AHNAK
AKAP9	ALB	AMOT	ANGPT1	ANK3	ANKRD11	ANKRD30A	ANKRD30B	APEX1	APOBEC3B
ARAP3	ARFGEF1	ARFGEF2	ARHGAP29	ARHGAP35	ARID4B	ARID5B	ARNT	ASCL4	ASH1L
ASMTL	ASPM	ASTN1	ASXL2	ATP12A	ATP1A1	ATP2B3	BAZ2B	BBC3	BBS9
BCAS1	BCL10	BCL11A	BCL11B	BCL2A1	BCL2L11	BCL3	BCL9	BCR	BIRC3
BMPR2	BNC2	BPTF	BRD2	BRD3	BRSK1	BRWD1	BUB1	C15orf23	C15orf55
C1QA	C1S	C3orf70	C7orf53	C8orf34	CACNA1E	CADM2	CAMTA1	CASP1	CASQ2
CBLB	CBR1	CBR3	CCDC168	CCNA1	CCNB3	CCT3	CCT5	CD33	CD5L
CD74	CDA	CDH11	CDH18	CDH23	CDK13	CHD1	CHD4	CHD6	CHD8
CHD9	CHFR	CHI3L1	CHN1	CIITA	CLDN18	CLP1	CNOT3	CNOT4	CNTN1
CNTN5	CNTNAP1	CNTNAP5	COL1A1	COL2A1	COL5A1	COL5A2	COL5A3	COPS2	CPS1
CRIPAK	CRLF2	CRNKL1	CRTC1	CSF1	CSMD1	CSMD3	CSNK1A1	CSNK1G3	CTLA4
CTNNA2	CTNND1	CUX1	CYBA	CYP19A1	CYP1A1	CYP1B1	CYP2A13	CYP2C8	CYP2D6
CYP3A4	DCC	DDX3X	DDX5	DEK	DHX35	DHX9	DIS3L2	DLC1	DMD
DNAH6	DNAJB1	DNM2	DNMT3B	DOCK2	DPYD	DRGX	DTX1	DUSP22	DYSF
E2F3	EBF1	ECT2L	EEF1A1	EGR3	EIF2AK3	EIF2C3	EIF3A	EIF4A2	EIF4G3
ELAC2	ELF1	ELF3	ELMO1	EME2	EMID2	EML4	EPC1	EPHA1	EPHA4
EPHA7	EPHB2	EPOR	EPPK1	EPS15	ESR2	ETS1	ETV1	ETV5	ETV6
EWSR1	EZR	F8	FAM131B	FAM135B	FAM157B	FAM5C	FAP	FASLG	FAT4
FCGR1A	FCGR2A	FCGR2B	FCGR3A	FCRL4	FLG	FLI1	FLNC	FMN2	FN1
FNDC4	FOXA2	FOXO1	FOXQ1	FRMPD4	FUS	FXR1	FZD1	G3BP2	GAB2
GATA1	GATA2	GFRAL	GIGYF1	GKN2	GLB1L3	GLI1	GLI2	GLI3	GNG2
GPC3	GPR124	GPS2	GPX1	GRB7	GSTM5	GSTP1	GUSB	H3F3A	H3F3B
H3F3C	HCLS1	HCN1	HDAC4	HDAC9	HECW1	HEY1	HIST1H1C	HIST1H1D	HIST1H1E
HIST1H2AC	HIST1H2AG	HIST1H2AL	HIST1H2AM	HIST1H2BC	HIST1H2BD	HIST1H2BJ	HIST1H2BK	HIST1H2BO	HIST1H3B
HIST1H3C	HIST1H3D	HIST1H3F	HIST1H3G	HIST1H3H	HIST1H3I	HIST1H4I	HIST3H3	HLA-A	HLA-B
HLA-C	HLF	HMCN1	HNF1B	HNRPDL	HOXA11	HOXA13	HOXA3	HOXA9	HOXC13
HOXD11	HOXD13	HSP90AA1	HSP90AB1	HSPA8	HSPD1	HSPH1	ICK	IFITM3	IGF1
IGF2	IGF2R	IGLL5	IKZF2	IKZF3	IL10	IL1RAPL1	IL21R	IL6	IL6ST
IMPG1	ING1	INHBA	INPP4A	INPPL1	INSR	IRF6	IRS1	ITGB3	ITK
ITSN1	KALRN	KAT6A	KAT6B	KCNJ5	KCNQ2	KDM2B	KIF5B	KLF4	KLK1
KRTAP5-5	L3MBTL1	LAMA2	LATS1	LATS2	LCP1	LEF1	LIFR	LPHN2	LPP
LRP2	LRP4	LRP5	LRP6	LRRC7	LRRK2	LZTS1	MAD1L1	MAGI2	MAML2
MAML3	MAPK3	MCC	MDC1	MECOM	MEF2C	MGA	MIB1	MIOS	MKL1
MLL4	MLLT3	MMP11	MMP2	MN1	MNDA	MNX1	MSH4	MSN	MSR1
MTHFR	MTRR	MYH11	MYH14	MYH9	MYO3A	MYOD1	NAP1L1	NAV3	NCAM2
NCOA3	NCOA4	NCOR2	NCSTN	NDUFA13	NFATC4	NFE2L3	NKX3-1	NLRC3	NOS3
NOTCH4	NQO1	NR1I2	NR2F2	NR4A2	NRG1	NRP2	NRXN1	NTM	NUMA1
NUP210	NUP93	NUP98	OBSCN	OMD	OPCML	OR11G2	OR2T4	OR4A15	OR4C6
OR5L2	OR6F1	P4HB	PABPC1	PABPC3	PAG1	PAK1	PAK3	PAK7	PASK
PAX3	PAX7	PC	PCDH18	PCSK6	PCSK7	PDE4DIP	PDGFB	PDILT	PER1
PGR	PHF6	PIK3C2A	PIK3C3	PKD1L2	PKHD1	PLAG1	PLCB1	PLCG1	PLCG2
PLK1	PLXNA1	PLXNB2	PNRC1	POLQ	POM121	POM121L1	PPP1R17	PPP6C	PRDM16
PREX2	PRF1	PRKAA1	PRKCB	PRKDC	PRRX1	PRX	PSG2	PSIP1	PSMB1
PSMB5	PTGS1	PTGS2	PTPN2	PTPRB	PTPRK	PTPRS	PTPRT	PTPRU	RAB35
RAC2	RAD54B	RANBP2	RASGRP1	RBL1	RELN	RFC1	RGS3	RHEB	RHOH
RHOT1	RIT1	RNASEL	ROBO1	ROBO2	ROBO3	ROCK1	RPGR	RPS6KB1	RPS6KB2
RUNX1T1	RUNX2	RXRA	RYR1	RYR2	SBDS	SCUBE2	SDC4	SEMA3A	SEMA3E
SEMA6A	SERPINA7	SETBP1	SETDB1	SF1	SGCZ	SH2B3	SH3PXD2A	SI	SIN3A
SLC16A1	SLC1A2	SLC22A16	SLC22A2	SLC22A3	SLC34A2	SLCO1B3	SLIT1	SLIT2	SMARCD1
SMARCE1	SMC1B	SNTG1	SNX29	SOD2	SOS1	SOX10	SOX17	SPRR3	SPSB4
SRD5A2	SRGAP3	SRSF7	STAG1	STAT1	SUCLG1	SULT1A1	SVEP1	SYNCRIP	SYNE1
TAF1	TAF15	TAF1L	TAL1	TBL1XR1	TBX15	TBX22	TCEB1	TCF12	TCF3
TCF4	TCL1A	TEC	TENM3	TET1	TFDP1	TFE3	TGFBR1	THBS2	TJP1
TLL2	TLR4	TLX3	TMEM132D	TNFSF11	TNN	TP53BP1	TP63	TP73	TPM3
TPR	TRAF2	TRAF7	TRIM58	TRIO	TRPC5	TRRAP	TSHZ2	TSHZ3	TTF1
TUBA3C	TUBB3	TUSC3	TXNIP	TYMS	TYR	UBE2D2	UBR5	UGT1A1	UMPS
UPF3B	USH2A	USP6	USP8	VEZF1	VIM	VTCN1	WASF3	WDTC1	WIPF1
WNK1	WNT5A	WSCD2	WWOX	WWP1	WWP2	XPC	XRCC1	XRCC3	YAP1
ZBTB16	ZC3H11A	ZFHX3	ZFP36L1	ZFP36L2	ZFPM2	ZIC3	ZNF521	ZNF638	ZNF750
ZNF804B	-	-	-	-	-	-	-	-	-
