# Supplementary material for: Genomic signature driving preinvasive to invasive processes in stage I lung adenocarcinoma
Source: Int J Cancer. 2025 Dec 5;158(7):1975–88. doi: 10.1002/ijc.70282 (PMC12875189; doi:10.1002/ijc.70282)
Supplement: Supplementary file 2 — TABLE S2. Sequencing coverage and quality statistics of all samples used in this study. [file IJC-158-1975-s003.xlsx]

## Sheet: Sheet1
Supplementary Table 2: Sequencing coverage and quality statistics of all samples used in this study.
Sample ID	Total number of sequenced reads	Total number of uniquely mapped nonduplicate reads	Total number of covered targeted bases	Median coverage (and range) per targeted base	Percentage of targeted bases with coverage ≥200
LUAD_cancer_1	91719308	55472082	5869696816	2177(47-11105)	0.9993
LUAD_normal_1	19290266	17322241	1226551110	684(2-3656)	0.9904
LUAD_cancer_2	88605866	15883456	6033288767	533(1-9177)	0.9012
LUAD_normal_2	22103507	20340865	1235935393	762(0-2581)	0.8618
LUAD_cancer_3	61447961	40884588	3828244190	1480(32-5896)	0.9987
LUAD_normal_3	17663493	16734891	1090561770	638(2-4180)	0.9781
LUAD_cancer_4	48335925	37487475	2913470545	1328(35-5976)	0.9958
LUAD_normal_4	12971836	12340910	811433972	443(1-4191)	0.8784
LUAD_cancer_5	43682930	37944348	2474056037	1208(90-7316)	0.993
LUAD_normal_5	14767372	14058667	920777779	542(1-2855)	0.9689
LUAD_cancer_6	75378938	57864917	4887047646	1962(62-9939)	0.997
LUAD_normal_6	17596843	16620024	1103093446	655(1-2561)	0.9914
LUAD_cancer_7	45131147	29876735	3068346314	1221(40-5054)	0.9961
LUAD_normal_7	18223896	17255520	1133857385	646(8-5658)	0.9482
LUAD_cancer_8	91671111	73547761	5457252175	2754(1-7767)	0.9996
LUAD_normal_8	22626295	21146164	1299153495	768(2-3747)	0.9929
LUAD_cancer_9	91586352	73802873	5308034339	2658(2-12893)	0.9995
LUAD_normal_9	22858706	21203496	1324259768	779(1-4122)	0.9933
LUAD_cancer_10	91705127	70307775	5592794419	2647(1-9927)	0.9992
LUAD_normal_10	25775180	23832337	1498172737	880(1-5825)	0.9967
LUAD_cancer_11	15552899	5450623	914025473	177(1-7930)	0.3433
LUAD_normal_11	21455698	20258854	1215005872	730(1-3050)	0.9947
LUAD_cancer_12	75046678	42058173	4309740978	1374(53-6025)	0.9988
LUAD_normal_12	19820814	18739823	1058617985	636(4-4289)	0.9892
LUAD_cancer_13	73971301	21628045	4265167457	665(1-9995)	0.9915
LUAD_normal_13	20342600	18981416	1142438497	691(1-3012)	0.994
LUAD_cancer_14	53781191	34432531	3402582381	1294(7-9419)	0.9991
LUAD_normal_14	15756177	14723009	959892135	565(39-3262)	0.9802
LUAD_cancer_15	92111894	54088489	5438709885	1737(1-6514)	0.9987
LUAD_normal_15	20023702	18443511	1194029810	693(1-3761)	0.99
LUAD_cancer_16	60653874	24848600	3778044185	785(2-8336)	0.9928
LUAD_normal_16	24048381	22101575	1446908936	845(2-4713)	0.9971
LUAD_cancer_17	54121443	43964466	3432207801	1517(1-10212)	0.997
LUAD_normal_17	17516372	16718618	1063836304	633(1-4026)	0.9688
LUAD_cancer_18	47256001	17530555	3228771042	674(1-5612)	0.9829
LUAD_normal_18	17160908	16159938	1065273977	616(2-3680)	0.9439
LUAD_cancer_19	77134577	59133955	4812082198	2077(1-7411)	0.9981
LUAD_normal_19	16638364	16049167	924661443	559(2-2993)	0.9509
LUAD_cancer_20	36307556	27440588	2232981840	966(18-5194)	0.9925
LUAD_normal_20	17260923	16569831	915061599	550(2-2948)	0.9589
LUAD_cancer_21	71776628	54593245	4395656794	1962(4-8755)	0.9981
LUAD_normal_21	21206062	19766854	1297366753	755(1-4508)	0.9848
LUAD_cancer_22	76901197	58751991	4406172192	1941(21-12266)	0.9973
LUAD_normal_22	16873347	16144559	924027887	554(2-2813)	0.948
LUAD_cancer_23	61034887	47981001	3395751466	1551(2-7245)	0.9961
LUAD_normal_23	19743893	18775132	1080325719	644(2-3413)	0.9633
LUAD_cancer_24	76105684	59134903	4404126053	1967(1-4087)	0.997
LUAD_normal_24	18763741	17966780	1017246578	610(1-3823)	0.9552
LUAD_cancer_25	59479557	44933283	3266893343	1419(6-4891)	0.9966
LUAD_normal_25	13723650	13262237	751297697	451(1-2969)	0.9096
LUAD_cancer_26	57693635	41756836	3328212445	1424(2-10653)	0.9967
LUAD_normal_26	21100718	20149308	1053549423	629(4-3840)	0.9584
LUAD_cancer_27	48345990	22022011	3020848678	699(1-9610)	0.9886
LUAD_normal_27	18683116	18013056	916750769	557(5-3776)	0.9519
LUAD_cancer_28	55868906	39734486	3308420600	1394(3-6613)	0.9976
LUAD_normal_28	24163016	23070261	1195543130	718(2-5211)	0.9775
LUAD_cancer_29	32841644	21996125	1999469462	745(1-9990)	0.9706
LUAD_normal_29	18137952	17578494	879195858	544(1-3062)	0.9609
LUAD_cancer_30	78478141	52984353	4896787435	1911(1-7448)	0.9956
LUAD_normal_30	21668705	20826387	1076782800	652(4-3381)	0.9741
LUAD_cancer_31	70560720	52221413	4405293811	1895(2-9434)	0.9948
LUAD_normal_31	21138893	20388920	1036449223	636(1-3471)	0.9758
LUAD_cancer_32	74225383	30357431	4617881891	967(1-10154)	0.9962
LUAD_normal_32	20807213	19383066	1367115369	775(3-6538)	0.9636
LUAD_cancer_33	74263113	33367396	4701502826	1105(10-6950)	0.9956
LUAD_normal_33	23340812	21423559	1519008620	831(5-6642)	0.9562
LUAD_cancer_34	52177191	36852609	3222167360	1343(3-9879)	0.9982
LUAD_normal_34	21083081	19915188	1276771383	753(1-3948)	0.992
LUAD_cancer_35	73491985	55910244	4449091418	1978(1-10334)	0.9993
LUAD_normal_35	23624852	22485277	1383292300	838(2-4780)	0.9974
LUAD_cancer_36	49958957	38827184	3011793506	1396(2-11412)	0.9983
LUAD_normal_36	18151524	17382360	1077622660	646(2-3113)	0.9925
LUAD_cancer_37	92061537	21249329	5996463486	649(1-3242)	0.9797
LUAD_normal_37	19785520	18532976	1201654388	703(1-3906)	0.9848
LUAD_cancer_38	92306578	18078476	6031540840	492(1-7625)	0.9475
LUAD_normal_38	22257348	20527110	1349911865	780(1-4425)	0.9927
LUAD_cancer_39	91835527	68176698	5397609741	2328(2-4075)	0.999
LUAD_normal_39	17747223	16594048	1064739835	612(2-4002)	0.9705
LUAD_cancer_40	90568552	55454973	5544731834	1954(1-7902)	0.9987
LUAD_normal_40	20452588	18804366	1250411365	695(4-5010)	0.9738
LUAD_cancer_41	69447568	40307598	4229717286	1399(1-12074)	0.9978
LUAD_normal_41	25472666	23721219	1289711511	734(4-5186)	0.9797
LUAD_cancer_42	71450842	54739200	4167195189	1849(1-8459)	0.9984
LUAD_normal_42	21576551	20540641	1103423848	662(1-3167)	0.9803
LUAD_cancer_43	42711845	28541759	2536322879	1003(1-5009)	0.9961
LUAD_normal_43	21296759	20043015	1215921413	716(2-3917)	0.9898
LUAD_cancer_44	57303549	41199773	3377886747	1420(1-7432)	0.9978
LUAD_normal_44	26410623	24790317	1538200084	902(1-4836)	0.9947
LUAD_cancer_45	69544902	45396633	4201507076	1586(1-7287)	0.9987
LUAD_normal_45	18462512	17624388	1061368553	633(2-3748)	0.9801
LUAD_cancer_46	91747086	15163190	6179861287	478(1-3555)	0.9737
LUAD_normal_46	22389908	20655755	1369364961	790(1-4591)	0.996
LUAD_cancer_47	91679894	15752811	6340004701	532(2-10020)	0.9731
LUAD_normal_47	26290955	23927414	1609329427	928(1-5921)	0.9975
LUAD_cancer_48	76691218	45237192	4587835141	1522(1-5809)	0.9982
LUAD_normal_48	18306917	16937055	1126519600	656(1-3234)	0.9881
LUAD_cancer_49	92433210	54086176	5513917411	1857(1-6737)	0.9985
LUAD_normal_49	23032597	21217120	1407205620	819(1-3694)	0.9962
LUAD_cancer_50	83926361	35194391	5561670393	1332(1-7522)	0.9986
LUAD_normal_50	19699310	18211196	1196288803	694(2-3557)	0.9931
LUAD_cancer_51	92413148	6660934	6758936440	177(3-3548)	0.4118
LUAD_normal_51	24769662	22971081	1429401326	854(1-3669)	0.9968
LUAD_cancer_52	59253189	39639791	3414746435	1344(2-5107)	0.9967
LUAD_normal_52	18053570	16912082	1066006527	644(1-3756)	0.9886
LUAD_cancer_53	27869014	18808705	1427595879	472(1-6840)	0.9326
LUAD_normal_53	17361451	16368719	1008564034	610(2-3176)	0.993
LUAD_cancer_54	71751602	39223831	4055858649	1259(1-5124)	0.9977
LUAD_normal_54	19709678	18227623	1142320617	677(1-3513)	0.995
LUAD_cancer_55	39913564	13279911	2240107709	420(1-930)	0.9472
LUAD_normal_55	25977210	24018972	1512855882	890(1-4298)	0.9968
LUAD_cancer_56	93182719	47790938	5357673884	1539(1-7935)	0.9989
LUAD_normal_56	21531339	20061494	1251167889	748(1-3602)	0.993
LUAD_cancer_57	91664719	8728010	6600368801	304(0-7342)	0.8208
LUAD_normal_57	19485361	18261897	1144879140	684(1-3531)	0.9889
LUAD_cancer_58	91857680	47160492	5683737775	1717(1-8622)	0.9989
LUAD_normal_58	24113815	22349611	1396000609	827(3-4050)	0.9966
LUAD_cancer_59	81967769	51184713	5113945367	1931(1-6242)	0.999
LUAD_normal_59	21265102	19761350	1225067694	730(2-3634)	0.9935
LUAD_cancer_60	82587675	50493755	5001280178	1802(1-7294)	0.9991
LUAD_normal_60	22668540	21089509	1337932886	800(2-4348)	0.9952
LUAD_cancer_61	85388264	51363647	5223872789	1818(1-7150)	0.9988
LUAD_normal_61	21340407	19716874	1263357609	749(1-4398)	0.9962
LUAD_cancer_62	78923492	41920212	5088745369	1620(1-7347)	0.9987
LUAD_normal_62	19526318	18190252	1120482936	662(2-3330)	0.9912
LUAD_cancer_63	86999878	54077969	5378346821	2015(1-7830)	0.9988
LUAD_normal_63	15945059	14981303	914334734	547(1-2386)	0.9841
LUAD_cancer_64	91537750	61392212	5490946785	2229(1-8394)	0.9992
LUAD_normal_64	25521103	23207429	1491473099	845(64-4900)	0.9916
LUAD_cancer_65	52478799	15739072	3484133328	507(1-5277)	0.927
LUAD_normal_65	27616967	25184417	1605440286	917(1-4129)	0.9938
LUAD_cancer_66	91609539	59301048	5246469686	2000(1-6456)	0.9994
LUAD_normal_66	17165853	16134070	985499309	584(1-2850)	0.9804
LUAD_cancer_67	92307436	42637129	5551359788	1441(1-8500)	0.9985
LUAD_normal_67	18978110	17809430	1090043592	648(1-2925)	0.9879
LUAD_cancer_68	92161181	18796361	6251214837	611(2-4108)	0.9864
LUAD_normal_68	13890812	13182443	790188829	476(4-2298)	0.9742
LUAD_cancer_69	92060771	63508104	5268453437	2203(1-6116)	0.9995
LUAD_normal_69	22613834	21165742	1267669816	757(23-4279)	0.9946
LUAD_cancer_70	91734668	55239176	5787061425	2113(1-8044)	0.999
LUAD_normal_70	15568000	14521498	982203366	579(1-2632)	0.9752
LUAD_cancer_71	84422309	43716073	5474562397	1700(2-7150)	0.9986
LUAD_normal_71	18851884	17716222	1075404229	640(1-3049)	0.9935
LUAD_cancer_72	88872549	32176717	5799813473	1162(25-7129)	0.9985
LUAD_normal_72	22986110	21171259	1225244126	712(1-3531)	0.9877
LUAD_cancer_73	91708436	12682097	6679685498	466(2-4813)	0.9687
LUAD_normal_73	25609414	23247676	1391920122	787(1-4848)	0.986
LUAD_cancer_74	73823174	42484526	4776345336	1665(1-5954)	0.9985
LUAD_normal_74	18545348	16283306	1195742956	642(1-3904)	0.9825
LUAD_cancer_75	91663801	47803092	6034879610	1879(1-6264)	0.9988
LUAD_normal_75	15810693	14072821	1022641725	565(1-3150)	0.9786
LUAD_cancer_76	61105757	17807265	4153633080	683(1-8766)	0.9909
LUAD_normal_76	17710033	16223562	1107893809	649(1-3066)	0.9941
LUAD_cancer_77	70268831	39935635	3947743683	1254(1-6157)	0.9972
LUAD_normal_77	17016418	15613455	1059486954	620(1-2670)	0.9906
LUAD_cancer_78	91992866	58968644	5307077512	2011(2-9581)	0.9988
LUAD_normal_78	18661243	17786738	1069275891	657(2-3748)	0.9943
LUAD_cancer_79	91855376	50377016	5938629752	1882(17-6785)	0.9961
LUAD_normal_79	30132387	27428913	1574831971	900(1-4908)	0.9944
LUAD_cancer_80	91696163	50168556	5801540255	1829(2-7251)	0.9982
LUAD_normal_80	19661575	18333786	1096008326	647(1-3453)	0.9779
LUAD_cancer_81	72211443	41556641	4681989843	1627(2-7765)	0.9988
LUAD_normal_81	22289782	20322017	1400239769	816(1-3828)	0.9949
LUAD_cancer_82	91014155	54264130	5843108291	2142(3-10907)	0.999
LUAD_normal_82	20448792	18676081	1280133646	745(1-3689)	0.9898
LUAD_cancer_83	73395260	42101481	4844493585	1703(2-10673)	0.9981
LUAD_normal_83	23343724	20220274	1411087323	770(1-4043)	0.9905
LUAD_cancer_84	91623738	58000128	6089639162	2325(4-7258)	0.9982
LUAD_normal_84	22332111	20317626	1521964558	853(1-5884)	0.9648
LUAD_cancer_85	63528797	31415184	4403691550	1242(1-7802)	0.9972
LUAD_normal_85	20603414	18828372	1420321770	805(1-4996)	0.9659
LUAD_cancer_86	91813624	58526573	5946291354	2315(1-7519)	0.9979
LUAD_normal_86	23888531	22314108	1513934717	894(1-5267)	0.9922
LUAD_cancer_87	38271484	28554861	2499243610	1172(2-6891)	0.9961
LUAD_normal_87	18327542	16728928	1224621533	656(1-4960)	0.9151
LUAD_cancer_88	88499164	57387436	5851371304	2330(8-9187)	0.9989
LUAD_normal_88	17555278	16207592	1191593154	680(2-4383)	0.9553
LUAD_cancer_89	70983389	48385941	4738006948	2021(22-6414)	0.9983
LUAD_normal_89	13448764	12722510	864202490	503(1-3490)	0.9084
LUAD_cancer_90	74028692	33239054	4900976600	1282(1-9149)	0.9976
LUAD_normal_90	16699678	15672478	1050754517	600(0-4053)	0.9513
LUAD_cancer_91	91560873	61209446	5814283819	2318(7-6743)	0.9981
LUAD_normal_91	17013630	16190106	1078795542	653(1-3991)	0.9851
LUAD_cancer_92	68279540	48044196	4316159029	1857(14-10404)	0.9984
LUAD_normal_92	22354864	20963742	1346222747	772(1-4637)	0.9846
LUAD_cancer_93	60832214	41412263	3953983577	1640(115-10605)	0.998
LUAD_normal_93	23509206	21867807	1424554348	820(1-5140)	0.9861
LUAD_cancer_94	49123147	38251656	2926036945	1386(45-6986)	0.9966
LUAD_normal_94	20830732	19471926	1253728084	725(1-4893)	0.9812
LUAD_cancer_95	52768869	38602273	3219782465	1423(21-9593)	0.9955
LUAD_normal_95	21521270	20060864	1306736945	753(1-4961)	0.9809
LUAD_cancer_96	56664473	38778340	3812783277	1581(54-7145)	0.9978
LUAD_normal_96	22421947	20952071	1415972027	816(1-5258)	0.9866
LUAD_cancer_97	68012084	51460287	3933094858	1824(81-9280)	0.9985
LUAD_normal_97	18020359	17175264	1156190747	694(1-4086)	0.9799
LUAD_cancer_98	71890289	47292727	4568880313	1841(104-6160)	0.9974
LUAD_normal_98	19694600	18640237	1268218334	758(1-3988)	0.986
LUAD_cancer_99	86945261	60548169	5387823398	2294(4-11320)	0.9981
LUAD_normal_99	18235343	17044039	1160663958	660(3-4632)	0.9655
LUAD_cancer_100	81616898	55734366	5248174231	2107(7-13141)	0.9972
LUAD_normal_100	17740156	16727182	1143989223	660(2-4419)	0.9665
LUAD_cancer_101	55353848	42152597	3587167456	1704(24-5077)	0.9962
LUAD_normal_101	14796637	13943299	927295168	535(1-3121)	0.9238
LUAD_cancer_102	63926664	46178987	4046627120	1823(4-11871)	0.9985
LUAD_normal_102	15179932	14458294	952116548	565(1-4142)	0.9606
LUAD_cancer_103	87741303	61912918	5510373934	2427(11-10062)	0.9985
LUAD_normal_103	13958889	13305087	878594982	519(1-2474)	0.9385
LUAD_cancer_104	63599969	49641759	3906139034	1911(6-9152)	0.9981
LUAD_normal_104	21232027	19955766	1323792106	791(2-4420)	0.9884
LUAD_cancer_105	39840666	31824920	2465259546	1240(48-13669)	0.997
LUAD_normal_105	18307524	17345288	1141014199	687(1-3625)	0.9887
LUAD_cancer_106	92104057	59391227	5634742694	2183(1-9343)	0.9984
LUAD_normal_106	21678832	20410556	1376584686	823(1-4139)	0.9927
LUAD_cancer_107	92156759	65210454	5618353882	2449(2-9797)	0.9984
LUAD_normal_107	22111514	20964742	1384936422	831(1-4794)	0.9921
LUAD_cancer_108	73001880	54097013	4496677620	2059(1-3761)	0.9982
LUAD_normal_108	16824334	15926435	1038077113	624(1-3280)	0.9874
LUAD_cancer_109	72188557	27405098	5058114791	1128(1-8245)	0.9978
LUAD_normal_109	20278109	18763037	1335439118	787(1-4613)	0.9885
LUAD_cancer_110	80131140	46924221	5327623091	1963(2-11872)	0.9978
LUAD_normal_110	22767332	21249233	1464785751	866(1-4487)	0.9925
LUAD_cancer_111	46730587	18275622	3193126930	701(4-10595)	0.9947
LUAD_normal_111	15216866	14534683	924957693	563(1-3561)	0.9842
LUAD_cancer_112	91643336	18086047	6665247294	717(4-10125)	0.9929
LUAD_normal_112	21724265	20242128	1392492737	827(1-4506)	0.9939
LUAD_cancer_113	61872803	37412048	4098776227	1488(1-6546)	0.997
LUAD_normal_113	22566618	21051122	1259519757	750(0-4420)	0.9861
LUAD_cancer_114	45792396	31498595	3020642291	1270(1-9406)	0.9957
LUAD_normal_114	20310937	19117798	1137634344	685(1-4009)	0.986
LUAD_cancer_115	91685822	50826031	6118409150	2104(1-9664)	0.9985
LUAD_normal_115	21050670	19698664	1168109671	698(1-3093)	0.9873
LUAD_cancer_116	70708008	42083141	4594952398	1643(1-6840)	0.9977
LUAD_normal_116	15756616	14681773	1045963804	611(1-3618)	0.9634
LUAD_cancer_117	48484733	17696273	3153365418	576(1-7724)	0.9612
LUAD_normal_117	9743135	9252451	599419751	351(1-2148)	0.7636
LUAD_cancer_118	84838371	52140340	5701767602	2099(1-6093)	0.9952
LUAD_normal_118	16960284	14960150	1198750802	628(1-5174)	0.8934
LUAD_cancer_119	92682053	17996690	6360547127	539(1-5692)	0.9808
LUAD_normal_119	12777903	12023476	840759661	493(1-2753)	0.9426
LUAD_cancer_120	39397053	10659663	2825084029	420(1-10853)	0.8982
LUAD_normal_120	8082246	7692384	457324589	258(1-1604)	0.6166
LUAD_cancer_121	71523226	42657386	4911044084	1767(1-13878)	0.995
LUAD_normal_121	13891933	13103735	936124266	556(1-3182)	0.9689
LUAD_cancer_122	66847835	40971581	4157571498	1534(2-8244)	0.9866
LUAD_normal_122	13928798	13095827	779209474	438(1-2697)	0.8042
LUAD_cancer_123	91784340	60275297	4818384543	1836(1-7100)	0.9982
LUAD_normal_123	16982683	16025882	1055345436	634(1-3348)	0.9857
LUAD_cancer_124	63951618	39682891	3463953141	1225(2-10992)	0.9972
LUAD_normal_124	18346560	17321769	1146971724	689(1-3581)	0.9894
LUAD_cancer_125	47662570	30514964	3064951830	1191(2-6998)	0.9971
LUAD_normal_125	15933761	15037598	992559319	596(1-3229)	0.984
LUAD_cancer_126	87085454	50664927	5712662965	1923(1-8551)	0.9983
LUAD_normal_126	17810050	16881828	1096577142	658(1-3180)	0.981
LUAD_cancer_127	56678891	41505928	3347885148	1487(1-7439)	0.9968
LUAD_normal_127	18745974	17533791	1145973350	681(0-4145)	0.9853
LUAD_cancer_128	50678076	25145497	3359748769	975(1-10131)	0.9961
LUAD_normal_128	13650931	12977321	857051962	511(0-2933)	0.9558
LUAD_cancer_129	75045543	42791624	4641455675	1589(2-8584)	0.9979
LUAD_normal_129	22722293	21073333	1408010074	823(1-5009)	0.9913
LUAD_cancer_130	54334311	36716826	3545153202	1485(1-10545)	0.9963
LUAD_normal_130	13662951	12980743	849072445	503(1-3537)	0.9395
LUAD_cancer_131	77065430	48333360	5058320278	1964(1-11380)	0.9979
LUAD_normal_131	18002854	16809921	1126856540	660(1-3752)	0.9769
LUAD_cancer_132	70186909	35372927	4775642415	1392(1-10564)	0.9954
LUAD_normal_132	20088485	18703020	1331041288	782(1-4306)	0.9875
LUAD_cancer_133	71847635	36988778	4857152572	1429(1-17676)	0.9958
LUAD_normal_133	16787155	15771995	1116227486	660(1-3780)	0.9769
LUAD_cancer_134	58605590	36811417	3901534192	1457(8-10037)	0.9944
LUAD_normal_134	18726137	17503560	1225873387	717(1-4060)	0.9838
LUAD_cancer_135	69248938	47054375	4393816135	1834(5-13037)	0.9973
LUAD_normal_135	21896427	20201866	1398232232	806(1-3916)	0.9891
LUAD_cancer_136	69320073	47055323	4495776524	1893(62-10839)	0.9981
LUAD_normal_136	20740081	19118696	1331456954	769(1-4018)	0.9879
LUAD_cancer_137	88220553	49670496	5702316225	1895(98-9695)	0.9936
LUAD_normal_137	21437929	19779955	1344614986	777(1-3721)	0.9899
LUAD_cancer_138	47434308	27683629	3021424572	1009(39-11855)	0.9951
LUAD_normal_138	19382304	18302387	1141474521	679(2-4162)	0.9878
LUAD_cancer_139	54791392	33704282	3539858000	1294(5-11538)	0.9978
LUAD_normal_139	23105874	21340029	1411316952	824(2-4685)	0.9946
LUAD_cancer_140	64963437	44954974	4051406000	1697(6-7911)	0.9981
LUAD_normal_140	18409094	17427426	1079163070	644(1-3661)	0.9867
LUAD_cancer_141	70106810	44434195	4530162149	1676(1-8675)	0.9957
LUAD_normal_141	25936043	24397750	1539214501	919(1-4207)	0.9957
LUAD_cancer_142	92117170	23127688	6258978031	801(11-7682)	0.9975
LUAD_normal_142	21300934	20011156	1249637580	744(2-4704)	0.9941
LUAD_cancer_143	43384554	28950774	2854271079	1117(1-8273)	0.992
LUAD_normal_143	17416259	16521490	1037591499	624(1-3556)	0.9825
LUAD_cancer_144	48915009	25296247	3375106296	1025(1-9630)	0.9964
LUAD_normal_144	23251043	21291632	1478527195	849(0-4434)	0.9908
LUAD_cancer_145	83700504	52389048	5339052199	1984(1-7588)	0.998
LUAD_normal_145	21515529	19980947	1332744731	778(1-4539)	0.9864
LUAD_cancer_146	75243278	41682391	4769483675	1554(7-13414)	0.9976
LUAD_normal_146	20023285	18710105	1258659289	738(0-4114)	0.9824
LUAD_cancer_147	62479551	37910177	4136140240	1481(10-7247)	0.9966
LUAD_normal_147	24423821	23285830	1160937062	698(12-4428)	0.9801
LUAD_cancer_148	93437646	49199640	4956346921	1396(1-7977)	0.9976
LUAD_normal_148	15562817	14803308	758132103	457(4-2630)	0.9347
LUAD_cancer_149	73921148	41388432	4884819232	1611(1-7375)	0.9978
LUAD_normal_149	17878229	16499579	1110364623	649(1-3287)	0.9877
LUAD_cancer_150	71790726	39545817	4545922161	1424(1-7330)	0.9979
LUAD_normal_150	19939484	18637372	1277289620	758(6-3856)	0.9923
LUAD_cancer_151	90419509	50136938	5658549455	1784(1-7758)	0.9985
LUAD_normal_151	18685080	17278921	1234446193	725(4-3592)	0.9905
LUAD_cancer_152	91804256	54116517	5767032079	1984(1-8796)	0.9991
LUAD_normal_152	18884611	17595053	1224928114	726(2-3681)	0.9917
LUAD_cancer_153	78564607	49548380	4761312657	1790(0-10731)	0.9981
LUAD_normal_153	19558859	18111365	1227257891	723(1-4105)	0.993
LUAD_cancer_154	91744251	54291199	5598028398	1953(1-5903)	0.9987
LUAD_normal_154	22439078	21073348	1382046941	820(1-3849)	0.993
LUAD_cancer_155	71461247	14040443	5080484463	520(1-9968)	0.9695
LUAD_normal_155	27427653	25328646	1680015387	979(26-4374)	0.9962
LUAD_cancer_156	55343039	13523371	3929287248	518(0-11045)	0.9848
LUAD_normal_156	15792634	15169905	930920800	570(4-3392)	0.9829
LUAD_cancer_157	51106897	26378201	3342906391	1039(2-7574)	0.9982
LUAD_normal_157	12437812	12025482	753354151	463(9-2901)	0.9481
LUAD_cancer_158	39932015	26736752	2474179614	948(1-9366)	0.9942
LUAD_normal_158	18465244	17523564	1136516798	683(2-3729)	0.9805
LUAD_cancer_159	72054969	47849408	4449671121	1781(1-10758)	0.9992
LUAD_normal_159	13808533	13025299	841015665	502(4-2897)	0.9652
LUAD_cancer_160	48405293	34055509	2916414699	1236(5-7524)	0.9982
LUAD_normal_160	20404242	19092529	1238198865	736(7-4945)	0.9914
LUAD_cancer_161	58829915	39374582	3542804817	1429(1-8967)	0.9988
LUAD_normal_161	15409167	14526099	926945608	555(8-3030)	0.9784
LUAD_cancer_162	53263429	38826013	3276579510	1467(2-10722)	0.9987
LUAD_normal_162	19461671	18076888	1158421521	680(5-4211)	0.9881
LUAD_cancer_163	52503521	35724525	3210744282	1314(1-3055)	0.9984
LUAD_normal_163	16227850	15187540	964466002	575(5-3788)	0.9807
LUAD_cancer_164	52887706	31034336	3392868324	1196(2-6672)	0.9972
LUAD_normal_164	23647656	22118291	1391371500	831(3-4327)	0.996
LUAD_cancer_165	91788174	48792041	5680086146	1788(1-5123)	0.999
LUAD_normal_165	15626481	14786864	928372686	555(1-3270)	0.9787
LUAD_cancer_166	72514437	49410031	4389284332	1844(0-8599)	0.9989
LUAD_normal_166	18763838	17773288	1130559905	680(3-3953)	0.9868
LUAD_cancer_167	91659781	23602613	6220989114	846(2-7778)	0.997
LUAD_normal_167	25728705	23494964	1557014913	903(1-4585)	0.9961
LUAD_cancer_168	92527281	55990642	5366440843	1938(2-11198)	0.9987
LUAD_normal_168	22576252	20724287	1356010664	793(1-4126)	0.9926
LUAD_cancer_169	90965436	52156544	5609314377	1911(1-3830)	0.9991
LUAD_normal_169	21222964	19585831	1338937976	789(2-3822)	0.9924
LUAD_cancer_170	83727819	55332581	5144474187	2067(16-9259)	0.9989
LUAD_normal_170	18226648	17041502	1118692812	669(2-3325)	0.9953
LUAD_cancer_171	91810837	15727500	6824120136	635(115-7789)	0.987
LUAD_normal_171	20118956	18995108	1223128836	734(0-3451)	0.9912
LUAD_cancer_172	38276532	17806533	2598951086	698(1-5190)	0.9827
LUAD_normal_172	19766594	18689026	1194581931	714(1-3628)	0.9894
LUAD_cancer_173	86936897	48602822	5506873163	1718(1-5823)	0.9966
LUAD_normal_173	19475070	18438019	1155922338	690(1-2985)	0.992
LUAD_cancer_174	69446870	38305801	4644372453	1512(4-7561)	0.998
LUAD_normal_174	19366024	17963874	1102780445	649(1-3789)	0.9853
LUAD_cancer_175	88702259	54708476	5280825209	1926(1-8045)	0.9988
LUAD_normal_175	19068911	17850419	1121234640	670(1-3100)	0.9931
LUAD_cancer_176	80005983	48452685	4856219912	1694(1-5852)	0.9981
LUAD_normal_176	15469231	14428479	929232207	546(1-2542)	0.9726
LUAD_cancer_177	92195443	45862039	6099558073	1801(1-4362)	0.9985
LUAD_normal_177	25998933	23184508	1552795053	879(1-4909)	0.9962
LUAD_cancer_178	79532349	13407918	5859741133	524(1-6565)	0.9805
LUAD_normal_178	29820551	27381593	1765995583	1035(1-5700)	0.9962
LUAD_cancer_179	92236253	52747868	5614967366	1885(1-2651)	0.9986
LUAD_normal_179	25913366	24084930	1498285455	882(1-4692)	0.9963
LUAD_cancer_180	75579839	41360104	4870942148	1568(4-6688)	0.9978
LUAD_normal_180	24999553	22697706	1541729624	868(0-4179)	0.9905
LUAD_cancer_181	80427147	40456458	5172440350	1503(1-2133)	0.9972
LUAD_normal_181	23458707	21279794	1487976320	846(2-4133)	0.993
LUAD_cancer_182	84649297	45398497	5471488895	1737(1-8644)	0.9985
LUAD_normal_182	28828548	25802883	1827989668	1022(2-4595)	0.9961
LUAD_cancer_183	91929827	44867150	5966086570	1734(5-10288)	0.9987
LUAD_normal_183	28791079	26102173	1855923332	1061(1-5039)	0.9969
LUAD_cancer_184	65480242	36952511	3839875196	1271(1-10705)	0.9985
LUAD_normal_184	24245881	22040260	1497356205	861(1-4788)	0.9963
LUAD_cancer_185	91836939	54780336	5577902638	1962(1-11742)	0.9992
LUAD_normal_185	21377605	19831399	1330459309	781(2-3949)	0.9944
LUAD_cancer_186	77375467	42507000	4561155555	1454(1-11175)	0.9984
LUAD_normal_186	22120135	19533826	1377854173	772(2-3639)	0.9919
LUAD_cancer_187	62553148	34624212	3765299210	1207(102-9581)	0.9978
LUAD_normal_187	26181589	23520162	1629693822	925(1-4866)	0.9967
LUAD_cancer_188	57778237	38310226	3684749643	1500(1-2743)	0.9981
LUAD_normal_188	25043170	22382051	1597313421	905(0-4850)	0.9945
LUAD_cancer_189	39441240	26627886	2516735461	1041(8-10670)	0.9964
LUAD_normal_189	24713192	22184537	1555364559	861(1-5114)	0.9913
LUAD_cancer_190	51210135	18296954	3374247416	658(84-12548)	0.9923
LUAD_normal_190	18713152	17523376	1085376111	644(1-3718)	0.9886
LUAD_cancer_191	55620310	33425804	3187595418	1100(1-9056)	0.998
LUAD_normal_191	23616684	21737976	1433910919	841(1-4203)	0.9955
LUAD_cancer_192	39573529	20135535	2196395523	571(2-2891)	0.978
LUAD_normal_192	24447228	22793389	1251863055	734(1-4053)	0.9906
LUAD_cancer_193	47965814	23558291	2764149303	724(23-9823)	0.9943
LUAD_normal_193	23821280	22537180	1231540786	741(1-3552)	0.9945
LUAD_cancer_194	92137333	55155934	4921032624	1625(1-3485)	0.9986
LUAD_normal_194	29385453	27014960	1553726628	910(1-4958)	0.9963
LUAD_cancer_195	68235554	47913833	3957785099	1662(16-10257)	0.9991
LUAD_normal_195	13772007	12977514	864578062	519(2-3026)	0.9814
LUAD_cancer_196	92195399	61047326	5195914255	2052(2-6371)	0.9987
LUAD_normal_196	23518382	20893437	1388094109	768(3-4004)	0.9868
LUAD_cancer_197	68879031	31401486	4271225440	1075(8-9551)	0.9967
LUAD_normal_197	23329781	20757883	1370694864	758(2-4420)	0.9899
LUAD_cancer_198	53114119	26514725	3111480741	857(1-10208)	0.9919
LUAD_normal_198	18985933	17070479	1095845152	598(1-3617)	0.9536
LUAD_cancer_199	86537780	49289647	4960509263	1600(2-8266)	0.9984
LUAD_normal_199	20843185	19264679	1099321571	628(1-3842)	0.9734
LUAD_cancer_200	92485287	50955806	5299314885	1598(2-9668)	0.9984
LUAD_normal_200	23010647	21257578	1258708858	736(2-3533)	0.992
LUAD_cancer_201	61512909	21347831	3957118493	655(2-3111)	0.9817
LUAD_normal_201	21559073	20067841	1165575288	679(1-3213)	0.9822
LUAD_cancer_202	57751921	11977103	4208058974	471(1-7527)	0.9749
LUAD_normal_202	22410933	20430583	1131682917	638(2-4098)	0.956
LUAD_cancer_203	82781093	37125319	5278847171	1374(2-8629)	0.9975
LUAD_normal_203	19606109	17882008	1217160395	688(1-3225)	0.9796
LUAD_cancer_204	90937667	8988454	6500201924	267(2-6485)	0.7657
LUAD_normal_204	14525673	13540414	904210258	528(1-2664)	0.9639
LUAD_cancer_205	63391521	27906533	4176695230	983(1-9440)	0.9927
LUAD_normal_205	19029651	17317647	1185509443	673(1-3564)	0.986
LUAD_cancer_206	27977122	12578875	1682494279	408(1-8121)	0.935
LUAD_normal_206	17978078	16892527	990868371	593(1-2846)	0.9872
LUAD_cancer_207	32315998	6075952	2372292020	233(1-2460)	0.6232
LUAD_normal_207	19600866	18192367	1245042102	742(1-4398)	0.991
LUAD_cancer_208	91821404	49308568	5670408618	1750(1-7170)	0.9987
LUAD_normal_208	15612924	14623501	986687236	587(1-3218)	0.9852
LUAD_cancer_209	79410236	47672796	4755760381	1689(1-16047)	0.9984
LUAD_normal_209	15234914	14256203	926169669	553(1-2691)	0.9861
LUAD_cancer_210	71287984	9396936	5004356358	309(1-12355)	0.8823
LUAD_normal_210	19975026	18571818	1236816504	733(0-3846)	0.9931
LUAD_cancer_211	56424505	24771785	3573564382	880(1-6026)	0.9955
LUAD_normal_211	18654586	17407618	1161745943	691(1-3268)	0.9877
LUAD_cancer_212	92411250	41083950	5680603869	1411(117-11263)	0.9981
LUAD_normal_212	18785838	17574492	1150899145	686(1-3473)	0.988
LUAD_cancer_213	41551996	11117139	2637737253	387(96-11272)	0.96
LUAD_normal_213	34661512	32909485	1699315203	1029(29-5849)	0.9973
LUAD_cancer_214	92549668	49879730	5232337078	1579(60-11046)	0.9993
LUAD_normal_214	31088063	29621812	1530726873	932(6-5832)	0.9969
LUAD_cancer_215	92775966	39476451	5422175047	1193(6-7869)	0.9991
LUAD_normal_215	24140081	23184814	1181527700	727(3-4313)	0.9945
LUAD_cancer_216	92510818	48511203	5559958683	1669(2-6608)	0.999
LUAD_normal_216	24077034	22216840	1175407422	683(20-3199)	0.994
LUAD_cancer_217	91863794	63285607	5559595165	2325(1-3805)	0.9986
LUAD_normal_217	27323320	24686639	1520384879	859(9-4443)	0.9972
LUAD_cancer_218	88888364	33902048	5912412879	1297(1-7538)	0.9971
LUAD_normal_218	14709636	13403371	976056405	550(0-3703)	0.929
LUAD_cancer_219	67782698	39628228	3343899444	1106(8-4539)	0.9974
LUAD_normal_219	19177980	18001325	1036240625	606(1-4065)	0.9834
LUAD_cancer_220	51268645	14875213	3149906809	503(4-9159)	0.9877
LUAD_normal_220	14871750	14159616	818399280	483(1-3363)	0.9677
LUAD_cancer_221	38503028	19894849	2028597366	578(14-3409)	0.9828
LUAD_normal_221	17512298	16825001	972570592	583(1-3576)	0.984
LUAD_cancer_222	71683653	48609684	3594488106	1405(1-7727)	0.9978
LUAD_normal_222	15538140	15125741	753712888	456(1-2655)	0.9525
LUAD_cancer_223	70354377	49139799	3477402472	1414(1-4152)	0.9979
LUAD_normal_223	17917484	17402570	888026684	538(1-3903)	0.9705
LUAD_cancer_224	82235419	52025681	4173534158	1554(2-9651)	0.9978
LUAD_normal_224	16537553	16089854	815238986	492(2-3284)	0.9688
LUAD_cancer_225	56331079	12121868	4044084523	474(1-5449)	0.9752
LUAD_normal_225	16762910	15686618	1139691917	662(1-4037)	0.9534
LUAD_cancer_226	51871024	51869834	3741623896	1820(1-11580)	0.998
LUAD_normal_226	15065538	14175884	993892221	572(1-4585)	0.9203
LUAD_cancer_227	34753558	13779402	1654080866	341(1-17348)	0.9173
LUAD_normal_227	15317602	14827788	723349095	435(1-2504)	0.9435
LUAD_cancer_228	48626234	13773248	3568195328	521(2-8253)	0.8896
LUAD_normal_228	21206157	19574659	1408462343	804(1-4842)	0.9679
LUAD_cancer_229	92238852	48406500	5777696993	1773(1-4142)	0.9984
LUAD_normal_229	24837136	23390753	1522548211	910(1-4309)	0.9956
LUAD_cancer_230	80765886	26052595	5104505294	872(1-5627)	0.996
LUAD_normal_230	26668116	24956462	1634992513	972(1-4472)	0.9964
LUAD_cancer_231	63221301	25594386	3890284699	876(1-10264)	0.9946
LUAD_normal_231	21252516	20179982	1315728453	793(1-4095)	0.9946
LUAD_cancer_232	92669106	47546643	5652770151	1670(1-4076)	0.9983
LUAD_normal_232	25231465	23691506	1602346139	954(2-5069)	0.996
LUAD_cancer_233	66681223	34845082	4421834906	1364(2-8500)	0.9964
LUAD_normal_233	20401776	19330861	1253620742	742(1-4113)	0.9869
LUAD_cancer_234	91706992	59683707	5770172182	2238(1-8923)	0.999
LUAD_normal_234	27655000	25683275	1696986855	977(1-5572)	0.9943
LUAD_cancer_235	71977185	37114396	4669936230	1333(1-7014)	0.9969
LUAD_normal_235	24402499	22903054	1512094922	890(1-4350)	0.9921
LUAD_cancer_236	69777454	44787528	4541716577	1749(1-5367)	0.9977
LUAD_normal_236	19755291	18484923	1182510301	688(1-3517)	0.9866
LUAD_cancer_237	51967013	12932418	3452797369	433(1-8896)	0.9575
LUAD_normal_237	17309110	16340476	1052886877	626(1-3866)	0.9775
LUAD_cancer_238	89305272	19511973	6032766292	632(1-6353)	0.9932
LUAD_normal_238	22832134	21632046	1341147484	797(1-4363)	0.9918
LUAD_cancer_239	91789184	60175390	5938714537	2382(1-8173)	0.9985
LUAD_normal_239	25438806	24011420	1525126728	903(1-4947)	0.9948
LUAD_cancer_240	50089349	23979960	3308941403	918(1-7310)	0.9933
LUAD_normal_240	24687866	23311546	1478377912	873(1-4832)	0.9907
LUAD_cancer_241	68100128	45265693	3836568116	1521(1-7714)	0.9988
LUAD_normal_241	18662980	17876601	1093087821	660(3-3267)	0.9858
LUAD_cancer_242	51480004	34873186	3068773311	1257(1-7214)	0.999
LUAD_normal_242	17492946	16580370	1028109312	613(2-2992)	0.9895
LUAD_cancer_243	43107484	19485471	2744875451	721(1-6118)	0.9924
LUAD_normal_243	18454436	17488901	1114567084	668(10-3193)	0.9914
LUAD_cancer_244	68892786	42347720	4383073343	1627(1-7444)	0.999
LUAD_normal_244	18277419	17415450	1088704715	656(1-3386)	0.9913
LUAD_cancer_245	44257629	10782968	3054082794	386(1-8447)	0.8555
LUAD_normal_245	21856741	20671168	1300687467	770(1-4359)	0.9939
LUAD_cancer_246	91865135	46514771	5629046177	1618(1-6621)	0.9985
LUAD_normal_246	23775790	22394981	1425454087	846(1-4696)	0.996
LUAD_cancer_247	92157528	49690470	5826077365	1839(1-8780)	0.999
LUAD_normal_247	22414617	20884188	1350806439	788(2-3766)	0.9952
LUAD_cancer_248	66851031	39202027	3947249980	1332(1-13931)	0.9981
LUAD_normal_248	24166794	22510186	1458905163	852(1-4693)	0.996
LUAD_cancer_249	70596102	38428441	4250273425	1317(1-3528)	0.9982
LUAD_normal_249	21079548	19557300	1322292618	762(1-4281)	0.9878
LUAD_cancer_250	83975047	49601656	5009299231	1735(2-8682)	0.9985
LUAD_normal_250	23786670	22091358	1492454682	863(1-4608)	0.9918
LUAD_cancer_251	80599289	42239559	4826652647	1429(2-7129)	0.998
LUAD_normal_251	21896590	20379004	1331347896	772(1-4545)	0.9933
LUAD_cancer_252	91995505	57975806	5522047155	2065(1-8830)	0.9988
LUAD_normal_252	20733392	19361861	1298807276	757(1-3868)	0.9927
LUAD_cancer_253	42849568	29682890	2717969596	1154(1-9247)	0.9977
LUAD_normal_253	16302653	15507178	1036099491	624(1-3232)	0.9895
LUAD_cancer_254	64496097	42996669	4232193141	1621(1-8445)	0.9898
LUAD_normal_254	20120649	18975252	1261128490	746(2-3821)	0.9944
LUAD_cancer_255	56877988	38352902	3603027070	1475(1-8750)	0.9983
LUAD_normal_255	14611167	13675594	879837064	507(1-3012)	0.9684
LUAD_cancer_256	47837646	30711851	3005503815	1170(1-11915)	0.9976
LUAD_normal_256	20060886	18773424	1268193696	746(1-4803)	0.9899
LUAD_cancer_257	52136052	31579022	3391792733	1235(1-9640)	0.9982
LUAD_normal_257	20202550	18921393	1242302256	734(54-4196)	0.9928
LUAD_cancer_258	61181611	37926036	3869896937	1447(1-8857)	0.9986
LUAD_normal_258	18786126	17544889	1149102249	669(32-3354)	0.9896
LUAD_cancer_259	61751709	33366900	3821059988	1217(1-9044)	0.9981
LUAD_normal_259	18403622	17223909	1134894862	671(32-3536)	0.9917
LUAD_cancer_260	43160752	15734252	2980170543	611(1-9655)	0.9899
LUAD_normal_260	22731626	21171093	1400523157	795(4-5565)	0.9834
LUAD_cancer_261	85138994	63620682	4984831977	2300(2-12080)	0.9991
LUAD_normal_261	17814882	17139899	966002945	579(1-3553)	0.974
LUAD_cancer_262	91634021	73647976	5259998440	2590(1-7453)	0.9991
LUAD_normal_262	17139352	16478403	928822559	560(1-2993)	0.9771
LUAD_cancer_263	79755928	61347406	4441824724	2002(1-4555)	0.9984
LUAD_normal_263	18560077	17766465	1011272026	607(1-3565)	0.9843
LUAD_cancer_264	86671969	68336493	4773902587	2294(1-7061)	0.9989
LUAD_normal_264	22523591	21483669	1261537524	753(1-4270)	0.9922
LUAD_cancer_265	76732480	58932473	4575941789	2103(4-7963)	0.9989
LUAD_normal_265	15669436	15059654	851038595	504(1-3399)	0.9503
LUAD_cancer_266	81475129	66811536	4772733578	2411(2-9461)	0.9991
LUAD_normal_266	16112568	15491061	878554447	525(1-3079)	0.959
LUAD_cancer_267	66440897	49624727	3703457001	1632(1-8381)	0.9991
LUAD_normal_267	12672439	12302647	687606428	415(1-2532)	0.9048
LUAD_cancer_268	82008848	65104443	4418599499	2104(20-6507)	0.9986
LUAD_normal_268	15443924	14909102	845586769	507(0-2931)	0.9524
LUAD_cancer_269	86494319	66503450	5059160597	2382(27-7108)	0.999
LUAD_normal_269	28506782	27018760	1451157690	864(1-4450)	0.995
LUAD_cancer_270	90098669	73673686	4684182376	2322(16-7776)	0.9991
LUAD_normal_270	23755391	22543753	1237594776	730(1-4411)	0.9831
LUAD_cancer_271	57359889	49899435	2932229366	1586(1-8206)	0.9986
LUAD_normal_271	22291377	21258467	1169523661	699(1-3908)	0.99
LUAD_cancer_272	91555352	65659918	5560773814	2432(4-13177)	0.9994
LUAD_normal_272	16272007	15591981	949944013	571(1-3516)	0.9837
LUAD_cancer_273	67311389	55689771	4058468478	2023(42-11793)	0.9984
LUAD_normal_273	17908904	17137732	1009532469	601(1-3698)	0.9764
LUAD_cancer_274	75920221	60808030	4585833063	2113(2-9950)	0.9986
LUAD_normal_274	10623402	10347789	599207563	364(1-2310)	0.8906
LUAD_cancer_275	46954507	38536293	2820862710	1421(1-7146)	0.9973
LUAD_normal_275	15893294	15321683	893640231	536(0-2837)	0.9771
LUAD_cancer_276	69229606	54152782	3912175502	1849(2-8346)	0.9994
LUAD_normal_276	22577329	21442867	1129548201	669(5-3811)	0.984
LUAD_cancer_277	46658819	23609827	2942451363	834(12-4034)	0.9979
LUAD_normal_277	18830154	18056820	933191081	559(8-3722)	0.9716
LUAD_cancer_278	78865835	59103748	4517540787	2026(19-9585)	0.9993
LUAD_normal_278	23090507	21981644	1156693726	691(13-4203)	0.9914
LUAD_cancer_279	79890039	67436275	3928675008	1975(21-9755)	0.9987
LUAD_normal_279	23384958	22332463	1150017551	686(9-3964)	0.9855
LUAD_cancer_280	91863963	67274733	5348953493	2381(45-11597)	0.9939
LUAD_normal_280	27352113	25188307	1710212756	992(0-4992)	0.9574
LUAD_cancer_281	62979023	40935131	3765121233	1455(46-7032)	0.9896
LUAD_normal_281	20389968	19111084	1262888581	751(0-5910)	0.9409
LUAD_cancer_282	37527305	20609422	2127949634	608(3-14898)	0.9905
LUAD_normal_282	23869182	22579665	1211921825	713(1-4054)	0.987
LUAD_cancer_283	62091935	50499506	3847023560	1931(3-5995)	0.9987
LUAD_normal_283	19189671	18417719	986361606	594(1-3284)	0.9784
LUAD_cancer_284	37627134	28716814	2489583938	1141(27-8240)	0.9983
LUAD_normal_284	17045163	16358720	867851963	522(4-3007)	0.9747
LUAD_cancer_285	73800328	55833640	4652340817	2016(20-9032)	0.9992
LUAD_normal_285	16530982	15635722	986325077	582(7-4321)	0.9841
LUAD_cancer_286	71691379	59453232	4025377934	2079(7-6758)	0.999
LUAD_normal_286	19120090	18047151	1120750525	656(6-3571)	0.9902
LUAD_cancer_287	50623646	43831694	2789967150	1478(1-6279)	0.9979
LUAD_normal_287	14761010	14061797	879051517	525(10-3325)	0.9707
LUAD_cancer_288	51026375	44137033	2846868211	1511(6-7920)	0.9987
LUAD_normal_288	18153095	17054436	1086658963	639(6-3709)	0.9855
LUAD_cancer_289	70495889	59189437	4229344983	2166(1-9439)	0.9989
LUAD_normal_289	13062141	12562344	780602328	466(1-2450)	0.9508
LUAD_cancer_290	60325230	46449000	3704645672	1699(1-8166)	0.9982
LUAD_normal_290	16207449	15491346	962894187	572(1-3221)	0.9837
LUAD_cancer_291	64993149	49598184	4101289577	1800(1-10743)	0.9989
LUAD_normal_291	15594549	14678680	945734394	553(5-3117)	0.9804
LUAD_cancer_292	65822842	52039721	3980396762	1900(1-6776)	0.9988
LUAD_normal_292	19258725	18021847	1156687780	677(2-3578)	0.9878
LUAD_cancer_293	68660917	55517966	4161935713	2090(1-7252)	0.999
LUAD_normal_293	19307944	17991996	1161010942	676(1-3618)	0.9881
LUAD_cancer_294	67534849	52658412	4245700969	1845(3-5159)	0.9993
LUAD_normal_294	19531406	18189813	1171857695	682(4-3438)	0.9887
LUAD_cancer_295	66431920	53097580	3922883444	1947(4-9270)	0.9994
LUAD_normal_295	20053780	19344314	986464526	598(5-3828)	0.9834
LUAD_cancer_296	49077366	38460691	3021867092	1451(14-3718)	0.9986
LUAD_normal_296	20810365	19754014	1027694261	611(1-4053)	0.9834
LUAD_cancer_297	50660594	43221586	3036376175	1603(6-10142)	0.9986
LUAD_normal_297	15891204	15258993	787607947	473(2-3230)	0.9466
LUAD_cancer_298	67051652	53987894	4179193630	2055(3-8307)	0.9982
LUAD_normal_298	17339034	16554669	874921206	524(0-3009)	0.9705
LUAD_cancer_299	54597083	46978864	3306140987	1740(2-9038)	0.9972
LUAD_normal_299	15941018	15149269	978005616	581(1-3255)	0.977
LUAD_cancer_300	55065607	44620141	3382300573	1638(3-5258)	0.9982
LUAD_normal_300	13598574	13027571	804205469	479(14-3081)	0.9464
LUAD_cancer_301	55120020	46222457	3203634573	1640(1-10324)	0.9984
LUAD_normal_301	17995899	17037008	1108188997	648(1-3911)	0.9786
LUAD_cancer_302	59948621	48356752	3771745474	1876(1-3830)	0.9986
LUAD_normal_302	21311296	20022226	1278235651	743(1-3754)	0.9905
LUAD_cancer_303	63550171	51950739	4003655413	2039(7-10087)	0.9991
LUAD_normal_303	14145540	13589567	857553694	509(1-2650)	0.9633
LUAD_cancer_304	57666001	48555751	3371373588	1764(1-7564)	0.999
LUAD_normal_304	17849639	17134447	1026372385	617(2-3413)	0.9859
LUAD_cancer_305	56777266	47987814	3376482808	1768(3-7720)	0.9987
LUAD_normal_305	18579981	17769497	1055866199	630(1-3804)	0.979
LUAD_cancer_306	58931209	47255277	3559052625	1708(1-8331)	0.9976
LUAD_normal_306	14345116	13848720	798699193	484(1-2463)	0.9687
LUAD_cancer_307	69186287	56412935	4035844964	2002(0-2649)	0.9987
LUAD_normal_307	13965506	13423251	847153005	507(1-3015)	0.9681
LUAD_cancer_308	59308919	47462102	3511760829	1706(1-12390)	0.9986
LUAD_normal_308	14234653	13597326	873833726	521(1-2901)	0.9718
LUAD_cancer_309	50830116	42613223	2971646597	1523(4-8183)	0.9982
LUAD_normal_309	11783197	11282232	721315169	426(1-2514)	0.9109
LUAD_cancer_310	32574900	18122296	1850403506	479(1-5134)	0.9209
LUAD_normal_310	22012455	20866611	1230578575	728(1-4351)	0.9928
LUAD_cancer_311	76760553	57154443	4693860826	2119(1-9508)	0.9989
LUAD_normal_311	15837784	15214561	874653985	522(1-3222)	0.9615
LUAD_cancer_312	79358668	60836520	4771096851	2222(1-2483)	0.9989
LUAD_normal_312	15581039	14991435	857160008	514(1-2747)	0.9708
LUAD_cancer_313	84664347	61263215	5222173612	2283(1-7109)	0.999
LUAD_normal_313	18235457	17434745	1026375870	612(2-3739)	0.9839
LUAD_cancer_314	47733767	35565241	3027513710	1378(1-10365)	0.9977
LUAD_normal_314	18938906	18204786	1053741691	632(1-3800)	0.9885
LUAD_cancer_315	82453511	62930193	5112386747	2309(10-5616)	0.9989
LUAD_normal_315	17143624	16464606	960392630	574(1-3794)	0.9689
LUAD_cancer_316	59388801	46953034	3785762804	1708(2-10550)	0.9989
LUAD_normal_316	19759864	18858474	1089001977	649(1-3274)	0.9878
LUAD_cancer_317	76184921	57352298	4757660689	2037(1-6435)	0.9985
LUAD_normal_317	17741865	17086107	923213941	556(1-3452)	0.9665
LUAD_cancer_318	70757979	56094739	4401537582	2083(14-7599)	0.9984
LUAD_normal_318	16766093	16225379	886626144	536(1-4140)	0.9599
LUAD_cancer_319	57723153	39438388	3759343177	1496(14-3672)	0.9984
LUAD_normal_319	12368593	12001521	652425869	397(1-2688)	0.9177
LUAD_cancer_320	42960360	23367397	2951415805	883(18-10918)	0.9928
LUAD_normal_320	12707680	12395476	666974371	409(1-2882)	0.9212
LUAD_cancer_321	91676303	64358559	5866170973	2245(1-8019)	0.9987
LUAD_normal_321	14987662	14551422	795471126	484(1-3126)	0.9609
LUAD_cancer_322	67443516	49750005	4420713675	2051(1-11898)	0.9988
LUAD_normal_322	20480745	19873404	908953591	552(2-3810)	0.9748
LUAD_cancer_323	44864371	26675775	2986739307	1021(1-11056)	0.9976
LUAD_normal_323	13463148	13062459	700296600	425(0-2320)	0.9278
LUAD_cancer_324	51822652	43054028	2943418477	1490(1-7427)	0.9979
LUAD_normal_324	16196885	15805214	712005489	432(1-2876)	0.9182
LUAD_cancer_325	60724552	41997017	3719259085	1519(2-8138)	0.9986
LUAD_normal_325	19263251	18466427	1044308541	623(1-3182)	0.981
LUAD_cancer_326	67808525	52995662	3967496716	1878(1-7680)	0.9988
LUAD_normal_326	18339815	17570424	1029049099	619(2-3837)	0.9817
LUAD_cancer_327	78739445	61676868	4660150329	2226(2-9353)	0.9989
LUAD_normal_327	17167263	16473574	954386457	572(1-2839)	0.9832
LUAD_cancer_328	37942870	15039605	2650486705	585(2-11764)	0.9939
LUAD_normal_328	20922609	20015868	1161107061	694(1-3926)	0.9914
LUAD_cancer_329	56201044	45264160	3203249226	1587(1-13521)	0.9987
LUAD_normal_329	22101658	20941863	1212518694	717(1-3736)	0.9925
LUAD_cancer_330	80939284	64517758	4781126136	2262(2-9052)	0.9992
LUAD_normal_330	19668018	18774348	1068137509	636(1-3329)	0.987
LUAD_cancer_331	76213321	57164513	4437744828	2008(2-8913)	0.999
LUAD_normal_331	20379825	19277921	1209039501	706(2-4199)	0.9828
LUAD_cancer_332	45802208	24989985	2856231307	891(7-4905)	0.9982
LUAD_normal_332	27592143	26592819	1171855573	709(1-4207)	0.9912
LUAD_cancer_333	63118009	52290150	3697503218	1419(1-9778)	0.9968
LUAD_normal_333	18228697	17325758	1066980874	632(1-3505)	0.9784
LUAD_cancer_334	78011530	60137686	4634225002	2207(2-16214)	0.999
LUAD_normal_334	18147962	17361104	1092466571	657(1-3579)	0.9895
LUAD_cancer_335	43062388	36394393	2702937266	1430(2-5307)	0.9984
LUAD_normal_335	17350528	16694366	994681775	598(1-3087)	0.9899
LUAD_cancer_336	88200891	74879850	4379654373	2303(2-5518)	0.999
LUAD_normal_336	17131392	16398874	1026364683	618(1-3389)	0.9915
LUAD_cancer_337	28074878	16198098	1856244202	638(1-3901)	0.9921
LUAD_normal_337	14461129	13897339	815705589	484(1-2724)	0.9567
LUAD_cancer_338	69221926	60736241	4034889343	2166(1-7007)	0.9988
LUAD_normal_338	18889287	18106862	1084624759	649(1-3580)	0.9862
LUAD_cancer_339	69994143	60101412	4106242303	2183(1-5218)	0.9988
LUAD_normal_339	16987714	16302154	971252512	583(1-3397)	0.9892
LUAD_cancer_340	63760957	53999659	3812265117	1989(3-9905)	0.999
LUAD_normal_340	16142697	15393157	914310665	544(1-3153)	0.9845
LUAD_cancer_341	65373196	53876383	4001616603	2037(2-6213)	0.9992
LUAD_normal_341	20644149	19525920	1174912181	692(1-3680)	0.9902
LUAD_cancer_342	58807940	46746322	3621814990	1779(1-12228)	0.9986
LUAD_normal_342	19720618	18690676	1119740535	662(1-3322)	0.9926
LUAD_cancer_343	61505505	36838598	3969863147	1368(1-7867)	0.9988
LUAD_normal_343	16409017	15690601	946029060	564(1-3025)	0.9837
LUAD_cancer_344	84204962	65824453	5131894034	2331(1-10767)	0.999
LUAD_normal_344	17709361	16833577	1033901187	615(1-3028)	0.9901
LUAD_cancer_345	70388472	49150099	4444153720	1869(1-7066)	0.9989
LUAD_normal_345	19935966	18899573	1181100137	698(1-3380)	0.9889
LUAD_cancer_346	58796022	42479980	3538933323	1557(1-9416)	0.999
LUAD_normal_346	19582031	18521050	1102339506	647(1-3506)	0.9904
LUAD_cancer_347	91734991	33195998	6192749988	1257(189-13244)	0.999
LUAD_normal_347	17830113	17008237	1023444907	610(1-3279)	0.9874
LUAD_cancer_348	60495191	40250062	3842125009	1531(2-7270)	0.9987
LUAD_normal_348	19313462	18248423	1188061362	704(1-4065)	0.987
LUAD_cancer_349	76056771	58516993	4675994639	2199(1-9980)	0.9992
LUAD_normal_349	18935360	17835566	1186997363	700(0-3867)	0.9906
LUAD_cancer_350	25247217	11039527	1809467128	454(1-5446)	0.9744
LUAD_normal_350	14741312	14096998	869133232	521(1-2778)	0.9774
LUAD_cancer_351	61072617	48722478	3805097946	1902(1-7101)	0.9993
LUAD_normal_351	18351576	17283025	1090963558	642(4-3779)	0.99
LUAD_cancer_352	56196193	42362074	3532114781	1623(1-7488)	0.9989
LUAD_normal_352	22310547	20748886	1326228982	770(1-4487)	0.9948
LUAD_cancer_353	57862895	43296451	3653781025	1649(1-7614)	0.9991
LUAD_normal_353	16834703	16012577	997844072	594(19-3456)	0.986
LUAD_cancer_354	58427468	46297124	3590741825	1765(1-9249)	0.9989
LUAD_normal_354	19549425	18530583	1133522295	673(59-3438)	0.9922
LUAD_cancer_355	34370981	15398291	2279083616	572(2-9416)	0.9938
LUAD_normal_355	13270586	12835795	677296954	412(1-2226)	0.9329
LUAD_cancer_356	77512047	56559650	4598717661	2022(6-5251)	0.9993
LUAD_normal_356	16502251	15822525	948124718	573(2-3412)	0.988
LUAD_cancer_357	31994212	11795459	2200100191	445(1-6544)	0.968
LUAD_normal_357	17328455	16589781	986996713	592(1-3665)	0.9829
LUAD_cancer_358	53341349	43738688	3178013319	1616(1-15332)	0.9984
LUAD_normal_358	14395665	13875466	831046588	505(1-2726)	0.9727
LUAD_cancer_359	32562172	19787050	2166840319	747(1-8869)	0.9921
LUAD_normal_359	16141634	15486581	921400220	554(1-2861)	0.9815
LUAD_cancer_360	76060980	61140725	4407320780	2160(2-14498)	0.9991
LUAD_normal_360	17108025	16384561	970442248	585(1-3241)	0.9798
LUAD_cancer_361	32469306	8972535	2249074109	290(1-9170)	0.7497
LUAD_normal_361	11014312	10681536	625090492	375(1-2338)	0.8815
LUAD_cancer_362	64226169	44928969	3814485627	1622(1-7320)	0.9978
LUAD_normal_362	21668413	20541534	1177555103	701(1-3823)	0.9938
LUAD_cancer_363	90925854	69086081	5148236724	2355(0-5832)	0.9987
LUAD_normal_363	22484317	21233263	1230952584	726(1-3437)	0.9937
LUAD_cancer_364	21720654	11655156	1451765133	440(1-9458)	0.9615
LUAD_normal_364	16195457	15582577	881335634	533(0-3163)	0.97
LUAD_cancer_365	91606356	72299642	5250363442	2516(1-8703)	0.9992
LUAD_normal_365	18328368	17499403	1010363974	603(1-3541)	0.9761
LUAD_cancer_366	78133125	51302707	4499257894	1740(1-4356)	0.999
LUAD_normal_366	14694749	14236666	699868831	426(1-2478)	0.9437
LUAD_cancer_367	47171796	21628992	2979047126	725(1-8759)	0.9951
LUAD_normal_367	18721271	18070518	902718174	545(4-3092)	0.9731
LUAD_cancer_368	90422553	65215108	5132873313	2242(1-8794)	0.9989
LUAD_normal_368	17034048	16467475	819337311	497(9-2944)	0.9664
LUAD_cancer_369	81643778	59957307	4848365681	2142(1-7533)	0.9992
LUAD_normal_369	21503952	20766061	933289295	564(1-3168)	0.9733
LUAD_cancer_370	36810088	15153172	2396402817	519(14-9725)	0.9774
LUAD_normal_370	18860745	17990214	1085563859	648(1-3464)	0.9876
LUAD_cancer_371	78338990	63186346	4740381090	2225(1-10193)	0.9987
LUAD_normal_371	27514615	26127195	1521023976	907(2-5068)	0.9958
LUAD_cancer_372	92611639	76271320	5220400493	2533(2-6575)	0.9992
LUAD_normal_372	24617476	23157631	1441194118	837(1-4134)	0.9932
LUAD_cancer_373	59293012	50021420	3821815888	1956(1-7381)	0.9991
LUAD_normal_373	21515537	20595126	1148579058	695(2-3766)	0.9887
LUAD_cancer_374	48493533	39649970	3185192943	1601(12-8219)	0.9982
LUAD_normal_374	22370546	21418016	1189553454	721(1-3920)	0.9946
LUAD_cancer_375	60484247	47079386	3964329743	1906(1-7404)	0.9986
LUAD_normal_375	19322524	18499948	1029870099	622(1-3432)	0.9883
LUAD_cancer_376	43930706	38113091	2866610106	1524(6-8500)	0.9978
LUAD_normal_376	15438173	14911155	822485269	495(1-3341)	0.9557
LUAD_cancer_377	58283398	48690888	3686578492	1917(0-3564)	0.9986
LUAD_normal_377	11723700	11409507	632510513	386(0-2531)	0.9184
LUAD_cancer_378	52882770	42954888	3502804350	1635(1-5806)	0.9983
LUAD_normal_378	11047752	10774397	597122971	364(1-2007)	0.8818
LUAD_cancer_379	72411538	59954256	4748213936	2412(0-6938)	0.9989
LUAD_normal_379	17683285	16862914	1097171699	655(1-3417)	0.9887
LUAD_cancer_380	91730952	72136023	5782137212	2773(0-8252)	0.9992
LUAD_normal_380	20387950	19318109	1275465984	751(1-4290)	0.9889
LUAD_cancer_381	61656509	52508390	4053981111	2150(3-3226)	0.9989
LUAD_normal_381	14511366	13909487	908291217	543(0-3129)	0.975
LUAD_cancer_382	39284564	39284180	2958488184	1363(1-9236)	0.9942
LUAD_normal_382	21554834	20020240	1379569353	792(1-4069)	0.9925
LUAD_cancer_383	61719065	52626167	4100979995	2205(12-9425)	0.9989
LUAD_normal_383	18156387	17188055	1148594484	680(1-3707)	0.9917
LUAD_cancer_384	44464185	39236872	2880737557	1606(10-5346)	0.9986
LUAD_normal_384	18214655	17190540	1160206745	675(2-3586)	0.9832
LUAD_cancer_385	91600726	73623175	5789988562	2931(10-11398)	0.9992
LUAD_normal_385	20696156	19427525	1337346656	777(3-4397)	0.9927
LUAD_cancer_386	36741927	20950717	2554518036	848(20-9826)	0.9972
LUAD_normal_386	19721419	18534142	1256930353	733(1-3682)	0.9916
LUAD_cancer_387	33585327	22914938	2394067436	999(2-8422)	0.997
LUAD_normal_387	17228123	16298580	1085548343	634(1-3656)	0.9795
LUAD_cancer_388	55495845	45247689	3538873815	1806(3-10688)	0.9988
LUAD_normal_388	16878173	15930557	1107053594	639(2-3891)	0.98
LUAD_cancer_389	43586237	32065398	2962705476	1367(3-8059)	0.9982
LUAD_normal_389	17266118	16200923	1136592706	657(1-2994)	0.9845
LUAD_cancer_390	74878613	56599268	4939344142	2339(1-8171)	0.9989
LUAD_normal_390	14010428	13246100	923729151	533(1-3480)	0.9517
LUAD_cancer_391	53840682	42990509	3534016433	1639(78-9940)	0.9985
LUAD_normal_391	16393438	15409637	1096470611	632(2-3896)	0.977
LUAD_cancer_392	43494647	37759696	2859637566	1513(2-9409)	0.9977
LUAD_normal_392	16618984	15521439	1092955703	614(1-3633)	0.9695
LUAD_cancer_393	75194297	59533373	4771993865	2355(18-9841)	0.9991
LUAD_normal_393	21459318	20078620	1343526824	781(1-4397)	0.9922
LUAD_cancer_394	75506248	61024557	4563745162	2319(22-9908)	0.9989
LUAD_normal_394	24026763	22778872	1366951924	808(1-3471)	0.9923
LUAD_cancer_395	88743099	68126503	5885636230	2662(6-10830)	0.9986
LUAD_normal_395	21257899	19949601	1359175200	789(1-4234)	0.9887
LUAD_cancer_396	48176097	42593983	3058890270	1650(6-6029)	0.9978
LUAD_normal_396	17331605	16615176	1002206804	604(1-3614)	0.9811
LUAD_cancer_397	84168719	63078244	5314695044	2484(16-7227)	0.9987
LUAD_normal_397	12636995	12100616	744380241	442(1-2691)	0.9472
LUAD_cancer_398	56591538	46083123	3670418484	1861(1-9811)	0.9971
LUAD_normal_398	19398832	18141263	1218629802	702(1-3609)	0.9896
LUAD_cancer_399	52555854	38501354	3584671850	1557(7-7621)	0.9973
LUAD_normal_399	18549345	17500529	1183506666	692(1-3907)	0.9886
LUAD_cancer_400	64183920	51492047	4226525478	2092(54-7734)	0.9974
LUAD_normal_400	18833204	17572415	1261400000	723(1-4465)	0.9811
LUAD_cancer_401	84580363	65196936	5736716792	2426(1-8431)	0.9984
LUAD_normal_401	15552239	14623558	1047659893	606(1-3662)	0.9682
LUAD_cancer_402	32940824	15177973	2383566605	659(2-8078)	0.9928
LUAD_normal_402	20941257	19797415	1261685574	737(0-3652)	0.9941
LUAD_cancer_403	53257858	39552758	3597134700	1641(4-6278)	0.9982
LUAD_normal_403	11053761	10505181	689398598	400(1-2021)	0.9093
LUAD_cancer_404	50682937	42881582	3262143113	1699(2-8067)	0.9981
LUAD_normal_404	10261962	9777956	648753764	380(1-1912)	0.9046
LUAD_cancer_405	63793657	51575312	4129067792	1993(1-8819)	0.9988
LUAD_normal_405	16145119	15072161	1013592917	579(1-2864)	0.9762
LUAD_cancer_406	47393064	38619753	3113288679	1563(1-6922)	0.998
LUAD_normal_406	18389357	16988993	1178275478	670(1-3772)	0.9863
LUAD_cancer_407	56395421	43880352	3670921092	1753(1-9623)	0.998
LUAD_normal_407	15422791	14338094	952350622	544(1-2866)	0.9699
LUAD_cancer_408	79175015	59507733	5213033513	2387(1-8523)	0.9984
LUAD_normal_408	19162382	17948555	1178987481	681(1-3317)	0.9873
LUAD_cancer_409	67365753	53559978	4181607146	2057(1-9279)	0.9985
LUAD_normal_409	18264172	17275661	1134133261	666(1-3706)	0.9902
LUAD_cancer_410	64176951	48404486	4113599551	1923(2-6576)	0.9984
LUAD_normal_410	15357130	14571901	908012931	531(1-3210)	0.967
LUAD_cancer_411	60919114	50326109	3892482904	1976(2-11728)	0.9985
LUAD_normal_411	22462745	20947972	1378903500	796(1-4191)	0.9923
LUAD_cancer_412	56098998	44843403	3138022161	1516(1-11027)	0.9981
LUAD_normal_412	15281707	14839331	712898524	435(1-2337)	0.9627
LUAD_cancer_413	91560655	75178418	4937349019	2507(2-9377)	0.9988
LUAD_normal_413	19859489	19177467	867947276	525(1-2823)	0.9737
LUAD_cancer_414	72965128	59964947	3982597301	2018(2-9841)	0.9985
LUAD_normal_414	14961043	14550838	644205827	390(1-1900)	0.9122
LUAD_cancer_415	34738319	20232354	2398260651	823(1-7817)	0.9924
LUAD_normal_415	17260959	16772756	744708809	453(1-2789)	0.9484
LUAD_cancer_416	51075522	44337895	3138018523	1687(1-7093)	0.9988
LUAD_normal_416	18847197	18104173	1088178702	649(1-3328)	0.9847
LUAD_cancer_417	41484792	36920806	2768292227	1507(2-9698)	0.9967
LUAD_normal_417	14199481	13632681	707971400	419(4-2714)	0.8985
LUAD_cancer_418	51112348	41338653	3355078183	1677(2-14572)	0.9981
LUAD_normal_418	18433969	17481288	929453493	542(1-3459)	0.9475
LUAD_cancer_419	49205942	40568968	2922204758	1500(1-7121)	0.9958
LUAD_normal_419	12059127	11640031	609797564	365(9-1957)	0.865
LUAD_cancer_420	45988466	38269332	2694714518	1389(6-8542)	0.9958
LUAD_normal_420	16719861	16043475	836087670	491(9-2682)	0.9256
LUAD_cancer_421	51729805	41030902	3121097880	1366(1-34223)	0.9964
LUAD_normal_421	16715033	15845901	1026748078	601(24-3347)	0.976
LUAD_cancer_422	41354545	34112949	2788823300	1442(1-6319)	0.9969
LUAD_normal_422	13664868	13111585	850558317	508(20-2597)	0.9607
LUAD_cancer_423	43214760	35108243	2673443278	1244(10-9018)	0.9979
LUAD_normal_423	12045089	11649772	703592178	423(18-2203)	0.932
LUAD_cancer_424	63830064	54119981	4059890768	1932(1-7899)	0.9986
LUAD_normal_424	14341167	13697210	857848065	502(14-2555)	0.9502
LUAD_cancer_425	40816476	33733806	2598726092	1338(1-8730)	0.9985
LUAD_normal_425	20262658	19064219	1261697527	734(8-3986)	0.9926
LUAD_cancer_426	59029299	47467620	3829755766	1844(1-7358)	0.9985
LUAD_normal_426	16480730	15619436	984435366	570(4-2983)	0.9685
LUAD_cancer_427	48045230	38935069	3041198171	1522(0-593)	0.9988
LUAD_normal_427	17539421	16617564	1080559982	629(1-3690)	0.9823
LUAD_cancer_428	55295480	45458613	3518924439	1727(1-2499)	0.9987
LUAD_normal_428	19696299	18498653	1210822688	693(1-4120)	0.9792
LUAD_cancer_429	53905390	45571668	2937787574	1535(1-3337)	0.9988
LUAD_normal_429	15270684	14727059	844709716	513(7-3159)	0.9733
LUAD_cancer_430	56387856	48812370	3095180414	1670(1-4480)	0.999
LUAD_normal_430	12981283	12587157	688817300	419(14-2320)	0.9511
LUAD_cancer_431	48344055	41055471	3078366956	1640(1-3831)	0.9987
LUAD_normal_431	20919207	19927406	1211926116	722(2-4146)	0.9951
LUAD_cancer_432	55789543	47534256	3452644319	1841(1-7149)	0.9992
LUAD_normal_432	21224667	20509089	937058227	570(1-3537)	0.9761
LUAD_cancer_433	39250090	27394914	2615260512	959(1-6970)	0.9953
LUAD_normal_433	22647865	21866687	1014537179	616(2-3460)	0.9821
LUAD_cancer_434	21808945	18425266	1444949886	703(1-9861)	0.8984
LUAD_normal_434	17689739	16900473	1088007826	655(2-3932)	0.9898
LUAD_cancer_435	66175110	58947197	3244499405	1792(1-6581)	0.9989
LUAD_normal_435	16318195	15853776	840585141	514(2-2601)	0.9515
LUAD_cancer_436	50267160	41528183	2687627599	1372(1-8255)	0.9983
LUAD_normal_436	12712886	12385711	644721750	396(1-2663)	0.9105
LUAD_cancer_437	31380430	20507560	2124499686	853(1-2733)	0.9958
LUAD_normal_437	19441547	18641519	1073192723	647(1-5014)	0.9873
LUAD_cancer_438	31423884	20416838	2031753285	788(1-9854)	0.9924
LUAD_normal_438	15293221	14731432	909097800	548(21-2830)	0.9847
LUAD_cancer_439	53484297	45656968	3323359551	1775(0-4324)	0.9995
LUAD_normal_439	14182042	13673300	837995661	507(18-2639)	0.9678
LUAD_cancer_440	59269959	50239033	3625664853	1909(1-6218)	0.9991
LUAD_normal_440	17500775	16792084	1033488770	621(7-3665)	0.9906
LUAD_cancer_441	64022182	52111655	4092189621	1731(2-5674)	0.9985
LUAD_normal_441	14584081	14035321	865284677	521(12-2511)	0.9829
LUAD_cancer_442	71930921	63317023	4043755970	2239(1-3426)	0.999
LUAD_normal_442	17784291	17098985	1031848783	619(13-3119)	0.9893
LUAD_cancer_443	35301074	32015799	2033869852	1152(5-8048)	0.9981
LUAD_normal_443	14749094	14253184	861372206	520(10-2480)	0.9786
LUAD_cancer_444	70942574	62010564	3991708526	2180(1-2903)	0.9993
LUAD_normal_444	17678327	16973517	1039188747	626(3-3299)	0.9915
LUAD_cancer_445	14652896	12401328	1032854355	505(1-9105)	0.8885
LUAD_normal_445	17344265	16857583	850948208	522(2-3221)	0.9668
LUAD_cancer_446	88994360	70490892	5372514224	2659(1-6895)	0.9993
LUAD_normal_446	15421938	14813665	937256082	563(4-2611)	0.9862
LUAD_cancer_447	41837548	33076552	2767603747	1334(1-5311)	0.998
LUAD_normal_447	14386009	14010219	675468026	414(20-2146)	0.9328
LUAD_cancer_448	83732625	70292930	4999022608	2631(1-5855)	0.9995
LUAD_normal_448	16378440	15924391	791495577	485(29-2220)	0.9683
LUAD_cancer_449	67299156	55231019	4317391524	2210(1-7169)	0.999
LUAD_normal_449	19773399	18970200	1009295519	607(2-3045)	0.9816
LUAD_cancer_450	40455853	27984890	2895476919	1198(1-8983)	0.9952
LUAD_normal_450	20160301	19369013	1031307184	628(2-3441)	0.9864
LUAD_cancer_451	30085603	19728664	1731466607	654(1-5344)	0.9921
LUAD_normal_451	17664983	16756792	1084746326	638(1-3429)	0.9871
LUAD_cancer_452	61487207	50480488	3861244569	1965(1-11392)	0.9987
LUAD_normal_452	16280966	15563044	937561086	560(1-3009)	0.987
LUAD_cancer_453	67114413	52999875	4255789443	2083(1-7070)	0.9991
LUAD_normal_453	17884577	17122261	1036403007	621(1-3074)	0.9917
LUAD_cancer_454	38036254	28370851	2613238963	1193(1-5276)	0.9978
LUAD_normal_454	19834307	18919052	1149518117	688(2-4198)	0.9915
LUAD_cancer_455	34786889	25938644	2391322644	1099(5-5068)	0.998
LUAD_normal_455	20191773	19321766	1165878791	696(1-3479)	0.9949
LUAD_cancer_456	60713527	50713789	3838174325	1975(1-5477)	0.9985
LUAD_normal_456	19895674	18668185	1219428994	711(1-3887)	0.9928
LUAD_cancer_457	73927781	62652013	4645241017	2413(4-5593)	0.9988
LUAD_normal_457	14791679	14161947	885945095	525(1-2431)	0.9753
LUAD_cancer_458	62444118	51161735	4002214304	2036(1-3212)	0.9989
LUAD_normal_458	23669648	22847886	1088378608	660(1-3048)	0.9924
LUAD_cancer_459	84106494	71105029	5199093092	2676(1-10113)	0.9992
LUAD_normal_459	19089924	18537044	868054678	530(1-2999)	0.9745
LUAD_cancer_460	68355396	57869596	4329281725	2282(2-11372)	0.9988
LUAD_normal_460	20237308	19637967	917443132	560(1-2769)	0.984
LUAD_cancer_461	75561833	62279549	4821478543	2494(1-9119)	0.9995
LUAD_normal_461	15657016	15118694	896533134	540(4-2903)	0.984
LUAD_cancer_462	78837225	64052683	5009299855	2573(3-10360)	0.9993
LUAD_normal_462	19012406	18230865	1095637094	656(8-3726)	0.9926
LUAD_cancer_463	78311413	64767441	4863344699	2523(1-16787)	0.9992
LUAD_normal_463	17478354	16765574	1017878702	609(14-3384)	0.9886
LUAD_cancer_464	57301836	46644897	3609074961	1843(1-7792)	0.9989
LUAD_normal_464	16917974	16255125	1024150356	616(74-3200)	0.9906
LUAD_cancer_465	40122534	20830353	2733446359	856(1-10660)	0.9975
LUAD_normal_465	15112750	14435240	939949435	555(1-2686)	0.9703
LUAD_cancer_466	46047789	40387728	2926688648	1589(1-10186)	0.9985
LUAD_normal_466	17174045	16383822	1035834072	610(1-3454)	0.9794
LUAD_cancer_467	48886273	21630745	3423039449	895(1-7528)	0.9986
LUAD_normal_467	20364401	19305553	1240070556	733(1-3943)	0.9951
LUAD_cancer_468	48629590	38642867	3259752668	1578(1-3993)	0.9973
LUAD_normal_468	21936078	20568332	1337718777	775(1-3957)	0.9916
LUAD_cancer_469	26145711	8798532	1829732462	282(1-10702)	0.7612
LUAD_normal_469	12828816	12384443	760575059	459(1-2093)	0.9679
LUAD_cancer_470	39975384	31441623	2654094039	1277(1-8738)	0.9988
LUAD_normal_470	17562479	16972236	868084486	529(1-3397)	0.9841
LUAD_cancer_471	59079412	48296203	3681265614	1840(1-9900)	0.9989
LUAD_normal_471	17963591	17296205	890110573	541(1-3403)	0.9876
LUAD_cancer_472	28799171	17727474	1939599386	731(2-7005)	0.9956
LUAD_normal_472	18376167	17593223	1054080896	642(1-3976)	0.9902
LUAD_cancer_473	62194870	54097461	3647297120	1787(1-8082)	0.9988
LUAD_normal_473	14495338	14060294	796040810	481(1-2922)	0.9708
LUAD_cancer_474	45451787	37391253	2910977257	1468(1-7509)	0.9989
LUAD_normal_474	16834285	16166367	946139828	571(1-3391)	0.9916
LUAD_cancer_475	70567399	60170443	3865834167	1976(1-4132)	0.9992
LUAD_normal_475	19625612	18341434	1191448656	689(1-3476)	0.9889
LUAD_cancer_476	91945324	78246519	4462633423	2290(1-8150)	0.9992
LUAD_normal_476	20684391	19459429	1205759247	711(1-3496)	0.9915
LUAD_cancer_477	76611236	68150634	3789272582	2098(1-5927)	0.9992
LUAD_normal_477	20103990	19003590	1150378727	677(1-3444)	0.9939
LUAD_cancer_478	37252198	18151138	2181886042	536(1-6689)	0.9845
LUAD_normal_478	16367501	15622716	937428012	561(1-2377)	0.9891
LUAD_cancer_479	58949641	49782128	2923288836	1517(1-7780)	0.9988
LUAD_normal_479	17647235	16730851	1014042291	603(2-2941)	0.9924
LUAD_cancer_480	73876718	64478189	3662872635	1764(1-7771)	0.9978
LUAD_normal_480	15841822	15246217	830066899	499(1-2985)	0.9632
LUAD_cancer_481	54926350	47854351	3375513976	1880(2-8431)	0.999
LUAD_normal_481	16266530	15667824	828228779	500(1-2705)	0.9716
LUAD_cancer_482	62326547	53000492	3372166997	1783(1-5124)	0.9984
LUAD_normal_482	15987501	15399686	912606449	553(1-3137)	0.9877
LUAD_cancer_483	59069408	51993280	3391571778	1875(1-6377)	0.9987
LUAD_normal_483	13194926	12755645	742067130	451(1-2527)	0.9703
LUAD_cancer_484	70425996	61329368	4007695965	2198(1-7861)	0.9991
LUAD_normal_484	18791544	17975663	1061626393	638(1-3120)	0.987
LUAD_cancer_485	55098308	47532098	3192921720	1707(2-5572)	0.9988
LUAD_normal_485	16893271	16136391	937657760	562(1-2894)	0.9848
LUAD_cancer_486	58461387	51136217	3578032967	1938(0-3745)	0.9988
LUAD_normal_486	13323324	12802226	744272738	452(1-2279)	0.9708
LUAD_cancer_487	53190511	45812714	3203012433	1730(1-9901)	0.999
LUAD_normal_487	15509584	14949367	829253074	503(1-2555)	0.9816
LUAD_cancer_488	50461790	43776008	3015097098	1624(1-5071)	0.9987
LUAD_normal_488	15208957	14626048	828248566	496(1-2860)	0.9633
LUAD_cancer_489	63156192	55091953	3175265455	1718(2-3016)	0.9988
LUAD_normal_489	17351571	16849310	731366040	445(1-2457)	0.957
LUAD_cancer_490	55418860	49713216	2813900349	1570(1-3408)	0.9986
LUAD_normal_490	22269730	21453968	946299618	572(1-3068)	0.9823
LUAD_cancer_491	52135611	47214548	2656587233	1510(1-9508)	0.9985
LUAD_normal_491	15507689	14997619	666053032	405(1-2232)	0.9382
LUAD_cancer_492	71432029	60711299	3705285052	1947(1-10246)	0.9987
LUAD_normal_492	20118947	19440101	847277096	514(1-2514)	0.9747
LUAD_cancer_493	69800094	61937146	3720163993	2056(1-5082)	0.9992
LUAD_normal_493	23419834	22884267	872406375	532(1-2632)	0.97
LUAD_cancer_494	73165433	57421765	4612961638	2210(1-5523)	0.9991
LUAD_normal_494	21020848	19910709	1238716437	731(1-3724)	0.9945
LUAD_cancer_495	80878324	64169516	4929179500	2416(0-7482)	0.999
LUAD_normal_495	22921226	21606927	1379269829	811(0-4526)	0.9933
LUAD_cancer_496	40889445	16029228	2864133453	624(1-7881)	0.9891
LUAD_normal_496	21529896	20506621	1300472918	776(2-4062)	0.9962
LUAD_cancer_497	68513585	54721030	4325558449	2115(1-20213)	0.9989
LUAD_normal_497	13337521	12859789	796871318	479(1-2207)	0.9675
LUAD_cancer_498	72499936	57438541	4552503289	2159(1-2706)	0.9991
LUAD_normal_498	13728144	13215115	826532822	495(1-2475)	0.9722
LUAD_cancer_499	69128089	56744987	4301166291	2197(1-5994)	0.9987
LUAD_normal_499	18824471	17981645	1091582478	651(1-3242)	0.992
LUAD_cancer_500	43047349	36128403	2630117242	1382(1-1852)	0.9984
LUAD_normal_500	18619257	17773872	1112918337	662(1-3802)	0.9892
LUAD_cancer_501	69313164	56311150	4215416073	2128(1-3639)	0.9992
LUAD_normal_501	15935419	15229088	925241785	548(1-2830)	0.9795
LUAD_cancer_502	60074076	47481648	3754976357	1850(3-6547)	0.9984
LUAD_normal_502	18130605	17190741	1098758267	646(0-3104)	0.9837
LUAD_cancer_503	57611482	47854378	3625531709	1830(1-1934)	0.999
LUAD_normal_503	26097911	24529001	1481674083	858(1-4366)	0.9969
LUAD_cancer_504	45696217	33345131	3075759999	1345(1-7875)	0.9981
LUAD_normal_504	16245411	15612159	921910850	552(1-2732)	0.9844
LUAD_cancer_505	63647645	49729457	4043456792	1914(1-7354)	0.9991
LUAD_normal_505	17950387	17109804	1046266604	611(1-3647)	0.9761
LUAD_cancer_506	83976907	67665732	4815671400	2408(2-1915)	0.9991
LUAD_normal_506	12906046	12529363	717239619	436(1-2104)	0.9611
LUAD_cancer_507	34844780	18308912	2245529501	690(1-4702)	0.9968
LUAD_normal_507	24030285	22648732	1339274185	778(1-3709)	0.991
LUAD_cancer_508	62232908	44821451	3714833281	1621(1-5902)	0.9989
LUAD_normal_508	18330158	17736828	938718574	570(1-2794)	0.9883
LUAD_cancer_509	36824311	14274797	2572125095	537(2-2167)	0.972
LUAD_normal_509	21604774	20590628	1222154619	727(1-3737)	0.9941
LUAD_cancer_510	69897151	56925290	4408474759	2224(4-7289)	0.9991
LUAD_normal_510	16460199	15797236	987206559	593(1-3051)	0.9828
LUAD_cancer_511	52718453	44536138	3286376493	1745(5-5946)	0.9993
LUAD_normal_511	18847171	17995920	1114354442	663(1-3252)	0.9937
LUAD_cancer_512	91521807	72096188	5730354463	2795(4-6720)	0.9993
LUAD_normal_512	23574082	22583943	1129731398	679(1-3737)	0.9939
LUAD_cancer_513	33364100	13670731	2363362437	542(57-9649)	0.9789
LUAD_normal_513	23590486	22636680	1148123557	695(1-3684)	0.9946
LUAD_cancer_514	48898558	42077160	2946638860	1597(1-6657)	0.9979
LUAD_normal_514	17248827	16191634	925707507	517(2-4579)	0.8879
LUAD_cancer_515	51239051	43616340	3054266668	1599(1-6579)	0.997
LUAD_normal_515	14434203	13812077	777624192	448(1-3090)	0.8688
LUAD_cancer_516	42527518	36198922	2521339082	1358(1-2894)	0.9985
LUAD_normal_516	11272357	10903603	628421433	381(9-2360)	0.913
LUAD_cancer_517	80655001	72202322	3587398244	1696(1-9328)	0.9982
LUAD_normal_517	19317621	18303837	1192700053	701(1-3656)	0.992
LUAD_cancer_518	71491952	64798519	3117777083	1703(2-8854)	0.9979
LUAD_normal_518	14463727	13783766	887513708	522(1-3675)	0.971
LUAD_cancer_519	57063986	50101989	3313077569	1816(1-8786)	0.999
LUAD_normal_519	19264681	18283017	1090839526	649(1-3021)	0.99
LUAD_cancer_520	53550390	47376176	3146858380	1672(6-2715)	0.9985
LUAD_normal_520	11551007	11294019	586438345	361(1-1759)	0.9233
LUAD_cancer_521	38208300	28618609	2476299165	1086(2-3105)	0.9967
LUAD_normal_521	13132561	12858390	628563703	391(1-1841)	0.9489
LUAD_cancer_522	50149574	44132734	3038000086	1676(4-4956)	0.9986
LUAD_normal_522	21276400	20541056	1025391865	621(1-3376)	0.9857
LUAD_cancer_523	42541196	36359352	2603804812	1384(1-3784)	0.9991
LUAD_normal_523	16126141	15637987	813785518	498(1-3064)	0.979
LUAD_cancer_524	53297877	45393006	3252887150	1327(6-4136)	0.9983
LUAD_normal_524	17831781	17345064	844664492	519(0-2688)	0.9729
LUAD_cancer_525	55028697	47674545	3342417335	1406(27-7356)	0.9986
LUAD_normal_525	20328046	19681763	962158615	586(1-3679)	0.9822
LUAD_cancer_526	66692576	56170399	4044938093	1549(1-7154)	0.9988
LUAD_normal_526	18308332	17871745	720636932	434(1-2656)	0.9188
LUAD_cancer_527	55633613	46424151	3426378652	1587(1396-6)	0.9989
LUAD_normal_527	17960399	17565005	726473292	443(1-2597)	0.943
LUAD_cancer_528	65367503	54824013	4060969532	1787(36-7617)	0.9991
LUAD_normal_528	26416923	25579157	1050431704	630(1-3429)	0.9824
LUAD_cancer_529	55191329	47059087	3366426768	1740(31-6671)	0.9993
LUAD_normal_529	20874640	20305730	853461464	516(1-3136)	0.9632
LUAD_cancer_530	88911169	75368302	4169667766	1718(7-5193)	0.9991
LUAD_normal_530	19233303	18457327	1026572160	621(2-2878)	0.991
LUAD_cancer_531	56773986	37748632	2940096784	1051(1-9191)	0.9988
LUAD_normal_531	17842681	17163833	927505625	561(1-3350)	0.9878
LUAD_cancer_532	61075931	49786667	3633634957	1675(8-11440)	0.9989
LUAD_normal_532	19004574	18212589	994629934	598(0-3144)	0.9887
LUAD_cancer_533	51916063	44584858	3053634997	1317(1-4572)	0.9987
LUAD_normal_533	18648283	17923303	1010995417	614(1-3337)	0.9903
LUAD_cancer_534	35597353	28134505	2219246397	1031(2-8275)	0.9984
LUAD_normal_534	15615746	15013488	820422037	495(1-2844)	0.9748
LUAD_cancer_535	62113825	54928255	3521357474	1718(1-7754)	0.9992
LUAD_normal_535	15808417	15220702	834796401	506(1-2629)	0.9728
LUAD_cancer_536	46976944	36386525	2985987064	1374(2-8275)	0.9988
LUAD_normal_536	20203948	19312146	1125209017	682(1-3499)	0.9951
LUAD_cancer_537	54355745	48933962	3100247663	1688(30-6721)	0.999
LUAD_normal_537	16344775	15742445	897362095	548(1-3133)	0.9891
LUAD_cancer_538	66218457	58014709	3785856221	1742(1-3167)	0.9988
LUAD_normal_538	17981387	17228766	992648211	600(1-3257)	0.9899
LUAD_cancer_539	70694518	47681442	4482190866	1760(13-6932)	0.9987
LUAD_normal_539	14487115	13965813	784482298	474(1-2933)	0.9636
LUAD_cancer_540	62009187	52250932	3726924830	1468(115-16680)	0.9981
LUAD_normal_540	15376904	14833041	847458691	516(1-2825)	0.97
LUAD_cancer_541	69215909	57848111	3943280328	1140(141-7843)	0.9973
LUAD_normal_541	21835267	20806502	1182959818	711(1-3608)	0.9927
LUAD_cancer_542	55513929	46108927	3370229385	1273(21-13725)	0.9951
LUAD_normal_542	16628875	15990084	737272026	435(1-2920)	0.8974
LUAD_cancer_543	55217469	45146574	3310390587	995(1-10834)	0.9946
LUAD_normal_543	16337967	15715785	743764992	444(1-2990)	0.9179
LUAD_cancer_544	74361303	63265536	3601440819	1404(2-10155)	0.9958
LUAD_normal_544	12604482	12021560	676144433	387(5-2513)	0.8257
LUAD_cancer_545	57783291	50015673	3387947982	1459(2-9597)	0.9979
LUAD_normal_545	17841381	17057916	1003242889	597(26-3672)	0.9736
LUAD_cancer_546	52003967	45313323	3018701965	1067(0-11031)	0.9952
LUAD_normal_546	20100992	19109355	1172522934	702(33-4354)	0.9867
LUAD_cancer_547	42200667	36891339	2583654829	1325(1-8045)	0.9979
LUAD_normal_547	17761262	16933964	1021188925	611(15-3779)	0.9805
LUAD_cancer_548	60496000	51270929	3477088008	1485(1-12935)	0.9987
LUAD_normal_548	18122866	17325821	979623262	587(1-3248)	0.9759
LUAD_cancer_549	50083858	46885860	2253125466	1249(43-6546)	0.9963
LUAD_normal_549	18792540	17838282	1148364003	669(1-2336)	0.9834
LUAD_cancer_550	91522180	80791112	4145805162	2226(1-7448)	0.9986
LUAD_normal_550	21027850	19782088	1296515702	753(1-2407)	0.9895
LUAD_cancer_551	51180489	42444437	3342020407	1658(2-6948)	0.999
LUAD_normal_551	14983561	14970169	856711473	536(4-3090)	0.9748
LUAD_cancer_552	70278939	62404772	3408532556	1776(2-5791)	0.9983
LUAD_normal_552	13893437	13878315	553354266	348(1-2336)	0.8451
LUAD_cancer_553	70262429	61921842	3254970096	1688(1-12092)	0.9983
LUAD_normal_553	14593293	14578605	594621128	377(1-2407)	0.8783
LUAD_cancer_554	76312821	66387087	3632346144	1797(1-5930)	0.9983
LUAD_normal_554	15756873	15740389	607414811	384(1-2113)	0.8865
LUAD_cancer_555	69977750	59135155	3505252935	1631(1-13766)	0.9984
LUAD_normal_555	14810130	14795291	573729415	362(2-2217)	0.8662
LUAD_cancer_556	60309937	51510609	3594707853	1561(1-8478)	0.9975
LUAD_normal_556	14600836	14589930	781643147	496(0-3099)	0.9669
LUAD_cancer_557	34473200	27140082	2232318490	819(1-12197)	0.907
LUAD_normal_557	14698372	14684298	769589453	488(2-2975)	0.9786
LUAD_cancer_558	50667556	43671089	2954664781	1008(1-10521)	0.9819
LUAD_normal_558	14524764	14509420	730657338	463(1-2815)	0.9634
LUAD_cancer_559	28199270	22221804	1129429158	413(1-9144)	0.8659
LUAD_normal_559	14534835	14521208	843530331	536(3-2756)	0.9824
LUAD_cancer_560	50438031	42725557	3185475820	1357(0-9568)	0.9977
LUAD_normal_560	14583282	14566543	817105366	511(1-2839)	0.9604
LUAD_cancer_561	47716591	41751920	2881932199	1247(1-9601)	0.9973
LUAD_normal_561	14694895	14680813	840240237	530(1-2712)	0.977
LUAD_cancer_562	50221204	40886278	3226063996	1551(1-9205)	0.9987
LUAD_normal_562	14492902	14477588	834412045	524(2-2572)	0.9752
LUAD_cancer_563	50167878	45374946	3118179247	1416(2-13695)	0.9983
LUAD_normal_563	14600707	14586207	851734676	536(1-2899)	0.9781
LUAD_cancer_564	49325644	45827431	2575511598	1499(2-8602)	0.9986
LUAD_normal_564	12087133	12075325	607603370	387(0-2184)	0.944
LUAD_cancer_565	49882600	39911970	2728155902	961(2-7947)	0.9953
LUAD_normal_565	14201323	14183400	715828440	458(1-2685)	0.973
LUAD_cancer_566	49587937	44415943	2708313850	1000(1-10246)	0.9975
LUAD_normal_566	12389152	12371468	545976485	349(1-1926)	0.9014
LUAD_cancer_567	49217053	43275745	2658137297	1147(1-11132)	0.9977
LUAD_normal_567	15086446	15067647	685403311	438(1-2416)	0.9402
LUAD_cancer_568	50355603	45488376	2562235240	1005(1-8550)	0.9968
LUAD_normal_568	15415042	15397990	616499347	394(1-2259)	0.9337
LUAD_cancer_569	43012930	38077160	2350903213	884(1-8525)	0.9925
LUAD_normal_569	15774107	15756559	768603086	489(1-2874)	0.9594
LUAD_cancer_570	50005038	44904775	2588761388	1195(2-9244)	0.9978
LUAD_normal_570	14315005	14301376	710371219	455(1-2852)	0.9498
LUAD_cancer_571	48183587	39885590	3131724232	1597(1-8400)	0.9986
LUAD_normal_571	14759371	14750632	833054156	519(1-3404)	0.9615
LUAD_cancer_572	50050295	44348289	3126565937	1626(1-4945)	0.9985
LUAD_normal_572	14631128	14622009	826378104	513(1-2622)	0.9582
LUAD_cancer_573	48099248	41525736	3039445815	1452(1-8622)	0.9986
LUAD_normal_573	14787885	14779104	840995342	528(1-2736)	0.9718
LUAD_cancer_574	55852531	47994506	3461243230	1672(1-10440)	0.9992
LUAD_normal_574	14647587	14639043	869247136	546(1-3048)	0.9771
LUAD_cancer_575	50533131	45383669	3179300331	1537(1-8445)	0.9987
LUAD_normal_575	16053763	16044214	920893496	567(1-3375)	0.9633
LUAD_cancer_576	48831348	39941282	3246960007	1565(2-6136)	0.9988
LUAD_normal_576	13986632	13970277	785803084	495(2-2447)	0.9673
LUAD_cancer_577	49804042	41556471	3184874137	1500(0-7007)	0.9983
LUAD_normal_577	14450233	14433781	796661014	501(1-2835)	0.9687
LUAD_cancer_578	28155283	16487132	1885255695	483(1-3583)	0.9213
LUAD_normal_578	14367996	14354547	814655249	514(1-3187)	0.9646
LUAD_cancer_579	49841437	41001505	3175059682	1550(1-3884)	0.999
LUAD_normal_579	15643258	15626729	916398208	579(1-3247)	0.9864
LUAD_cancer_580	55216125	42701402	3727530941	1524(1-6828)	0.9972
LUAD_normal_580	14456846	14440768	834245840	525(2-3046)	0.978
LUAD_cancer_581	49074668	42935277	3187013616	1461(1-5348)	0.9972
LUAD_normal_581	14677783	14661821	931427839	585(20-3967)	0.9821
LUAD_cancer_582	40541425	34956766	2686118110	1260(2-7902)	0.9981
LUAD_normal_582	14188592	14174429	851547617	530(2-3439)	0.9665
LUAD_cancer_583	50147219	44056169	3189312435	1290(1-6560)	0.9978
LUAD_normal_583	15102171	15087219	931121954	586(8-3483)	0.978
LUAD_cancer_584	46330123	40947380	2582242836	1160(2-3047)	0.9975
LUAD_normal_584	14558491	14549331	845117813	527(31-3291)	0.9683
LUAD_cancer_585	50418174	44860418	2841186331	1118(1-10112)	0.9974
LUAD_normal_585	14732050	14722988	855783480	535(6-3119)	0.9748
LUAD_cancer_586	50352512	45007719	2676171144	1068(2-6078)	0.9967
LUAD_normal_586	14586339	14578038	840466183	526(2-3020)	0.9746
LUAD_cancer_587	50178079	44565944	2756790758	1332(3-5568)	0.998
LUAD_normal_587	14583748	14574673	851059587	532(5-2923)	0.9678
LUAD_cancer_588	55217712	48277780	3089040658	1470(1-2822)	0.9978
LUAD_normal_588	14661286	14652157	876846007	554(1-3163)	0.9823
LUAD_cancer_589	51795482	43905343	3241488677	1353(1-8283)	0.9983
LUAD_normal_589	14620967	14611324	862928862	538(34-3241)	0.9744
LUAD_cancer_590	42498787	38543643	2273953642	1249(2-7380)	0.9964
LUAD_normal_590	14748414	14739083	891130217	559(4-3477)	0.9807
LUAD_cancer_591	50025579	39951838	3139124820	1467(3-6514)	0.9988
LUAD_normal_591	14882918	14856573	880737082	553(2-2940)	0.9748
LUAD_cancer_592	50191739	44076461	3195513028	1574(11-7262)	0.9981
LUAD_normal_592	13416050	13402110	778112786	489(12-2824)	0.96
LUAD_cancer_593	53660668	45642935	3417281592	1649(1-4664)	0.9988
LUAD_normal_593	14516065	14497798	821640284	515(1-3270)	0.975
LUAD_cancer_594	50158966	44367952	3144422021	1533(13-8432)	0.9959
LUAD_normal_594	13397014	13382724	808642026	507(25-2543)	0.9665
LUAD_cancer_595	41494345	35384256	2565779370	1043(1-5610)	0.9959
LUAD_normal_595	14552116	14534220	851684617	533(1-2967)	0.9685
LUAD_cancer_596	50298405	42987168	3304675651	1173(75-7115)	0.9956
LUAD_normal_596	14410992	14395290	624999757	395(1-2452)	0.9049
LUAD_cancer_597	50083590	44000784	3158443825	1557(1-8927)	0.9986
LUAD_normal_597	14728858	14713868	694299227	438(1-2347)	0.9417
LUAD_cancer_598	54581086	46387632	3540207915	1712(3-7794)	0.9989
LUAD_normal_598	14788979	14773152	713423504	449(1-3398)	0.9371
LUAD_cancer_599	53911167	44393836	3617584105	1824(1-10610)	0.9966
LUAD_normal_599	14436534	14423936	826163672	518(1-3317)	0.9619
LUAD_cancer_600	51924933	45854894	3423461772	1731(4-5973)	0.9986
LUAD_normal_600	15557233	15543193	880087515	555(1-3170)	0.9814
LUAD_cancer_601	49896605	44072240	3033845707	1574(7-8952)	0.9994
LUAD_normal_601	15885400	15868468	820352900	518(7-3063)	0.9797
LUAD_cancer_602	49920523	44734335	3085341847	1535(13-6083)	0.9991
LUAD_normal_602	16214824	16198610	939999293	591(16-3211)	0.9894
LUAD_cancer_603	47664509	40954373	3039161101	1592(7-6222)	0.999
LUAD_normal_603	14747787	14728342	742637697	468(11-2512)	0.9562
LUAD_cancer_604	35708674	25230326	2412052884	1027(4-7566)	0.9988
LUAD_normal_604	12853767	12840651	635272346	403(4-2120)	0.9459
LUAD_cancer_605	50403484	44159303	3099296325	1557(0-6335)	0.999
LUAD_normal_605	16208854	16191107	961602776	604(16-3345)	0.9825
LUAD_cancer_606	53486283	45749063	3450514226	1754(13-8931)	0.9994
LUAD_normal_606	14625838	14611556	848949061	534(22-2793)	0.9843
LUAD_cancer_607	54002361	48844588	3428334073	1871(14-7473)	0.9984
LUAD_normal_607	14573815	14560465	850450343	533(17-2581)	0.9711
LUAD_cancer_608	47486295	42848295	3024606389	1626(129-8720)	0.9988
LUAD_normal_608	13591631	13578380	738679376	464(1-3268)	0.9517
LUAD_cancer_609	55511315	48562747	3570368117	1883(189-6204)	0.9988
LUAD_normal_609	16350424	16334555	882595863	557(8-2935)	0.9821
LUAD_cancer_610	50065534	45768762	3101947796	1745(9-12899)	0.9986
LUAD_normal_610	14452302	14441225	871785755	547(9-3140)	0.9714
LUAD_cancer_611	64881361	49694790	4436585738	2065(83-8194)	0.9985
LUAD_normal_611	14687424	14678012	816021834	513(62-2878)	0.9753
LUAD_cancer_612	50141323	42723249	3209603588	1550(218-10271)	0.9987
LUAD_normal_612	14386403	14377772	857446718	533(1-3283)	0.9661
LUAD_cancer_613	50272559	43010493	3301441940	1266(125-7180)	0.998
LUAD_normal_613	14636560	14627041	889864080	557(6-3410)	0.9683
LUAD_cancer_614	54914070	46597372	3579552905	1407(9-7198)	0.9982
LUAD_normal_614	15907805	15897295	939827681	585(1-3055)	0.9712
LUAD_cancer_615	47396217	40322475	3104534701	1395(116-7057)	0.9976
LUAD_normal_615	14129801	14120776	816076243	512(2-3119)	0.9691
LUAD_cancer_616	42334186	36325662	2889536215	1545(172-7122)	0.9922
LUAD_normal_616	16022656	16009927	950646252	584(20-4018)	0.9668
LUAD_cancer_617	38715257	32661143	2651282712	954(10-6730)	0.9836
LUAD_normal_617	14746168	14736793	795085600	498(29-2935)	0.959
LUAD_cancer_618	48360609	42406071	3025352320	1536(1-6723)	0.9987
LUAD_normal_618	14702372	14693540	800553529	499(1-2548)	0.9569
LUAD_cancer_619	50300891	44032649	3319738192	1486(12-5652)	0.9951
LUAD_normal_619	15654502	15638866	928648662	572(1-3265)	0.9794
LUAD_cancer_620	53623005	45134298	3535883064	1857(84-7649)	0.9975
LUAD_normal_620	15633319	15615856	939645608	584(1-2937)	0.9833
LUAD_cancer_621	50074796	43199577	3293036110	1772(132-7701)	0.9972
LUAD_normal_621	14521001	14506483	868307310	536(1-3000)	0.9684
LUAD_cancer_622	55044560	45676557	3543406626	1771(1-7710)	0.9985
LUAD_normal_622	14092497	14078320	840660723	515(1-2786)	0.9559
LUAD_cancer_623	49966069	42074366	3266068257	1664(4-7516)	0.999
LUAD_normal_623	15638967	15624046	910036655	565(1-3369)	0.9839
LUAD_cancer_624	42465157	35238504	2767214323	1243(152-6810)	0.9982
LUAD_normal_624	16162788	16146389	928480683	572(1-3542)	0.9734
LUAD_cancer_625	45080617	37727615	3014728415	1174(68-11133)	0.987
LUAD_normal_625	14471819	14454568	876914317	537(1-3174)	0.9522
LUAD_cancer_626	54304770	46209501	3259174387	1700(126-7085)	0.999
LUAD_normal_626	14726227	14711260	739107552	463(2-2399)	0.9605
LUAD_cancer_627	45627737	32340741	2917192057	1210(120-7271)	0.9985
LUAD_normal_627	14793816	14780356	740117321	465(3-2297)	0.9654
LUAD_cancer_628	46384297	41817082	2572474626	1287(9-6165)	0.9975
LUAD_normal_628	14731649	14716978	604650838	383(19-2399)	0.9118
LUAD_cancer_629	41220135	35744504	2205643893	1121(190-9594)	0.9987
LUAD_normal_629	12665045	12653524	730682119	453(2-2253)	0.9411
LUAD_cancer_630	39439003	30929312	2485402572	729(12-9605)	0.9915
LUAD_normal_630	14617412	14605492	836603647	527(34-2928)	0.9844
LUAD_cancer_631	50164037	44676497	2908233536	1644(33-16395)	0.9988
LUAD_normal_631	14449700	14441314	905542443	554(1-4257)	0.9426
LUAD_cancer_632	39553580	32098126	2604527747	1275(3-9590)	0.9985
LUAD_normal_632	14578788	14569508	811223820	498(1-3878)	0.9329
LUAD_cancer_633	44287304	38554846	2705222612	1357(78-6908)	0.9982
LUAD_normal_633	14582992	14575022	815992067	505(1-2821)	0.9469
LUAD_cancer_634	53045092	45863958	3277141059	1612(83-19445)	0.9986
LUAD_normal_634	14649000	14640283	812923073	502(2-3381)	0.938
LUAD_cancer_635	45245789	34932456	3081746364	1463(10-6712)	0.9993
LUAD_normal_635	14647820	14637754	801824364	503(18-2706)	0.9743
LUAD_cancer_636	48342417	41797158	3047064719	1480(5-7366)	0.9986
LUAD_normal_636	12049898	12042643	749768256	463(23-2911)	0.9446
LUAD_cancer_637	52874757	43937251	3350686945	1213(5-6972)	0.9976
LUAD_normal_637	13810174	13802492	852036566	527(0-3517)	0.9652
LUAD_cancer_638	65724040	55376663	4001437314	1893(11-13144)	0.9991
LUAD_normal_638	14558130	14549662	868276461	540(27-3346)	0.9646
LUAD_cancer_639	59979312	50873718	3843878608	1911(18-8576)	0.999
LUAD_normal_639	14375539	14367301	910585900	566(6-3376)	0.9772
LUAD_cancer_640	31606891	23626935	2131346238	595(6-8596)	0.9272
LUAD_normal_640	14718818	14709199	803767428	503(2-2908)	0.9733
LUAD_cancer_641	53002895	45164902	3365489881	1397(7-7188)	0.9982
LUAD_normal_641	14468045	14456163	864457525	543(2-3041)	0.9762
LUAD_cancer_642	52779301	45913520	3440931034	1785(4-8506)	0.9979
LUAD_normal_642	14481282	14471434	817910038	514(1-2536)	0.9714
LUAD_cancer_643	50201104	42854314	3310510134	1726(10-13478)	0.9991
LUAD_normal_643	14607480	14597828	817049013	514(4-3781)	0.9721
LUAD_cancer_644	48514807	41256673	3252620735	1668(4-14375)	0.9984
LUAD_normal_644	14622772	14612088	807990295	508(1-3020)	0.9723
LUAD_cancer_645	59712050	51895410	3533336904	1830(5-12601)	0.9993
LUAD_normal_645	15707848	15691228	844416359	531(1-2710)	0.9809
LUAD_cancer_646	60086965	51767384	3742656297	1941(26-9864)	0.9985
LUAD_normal_646	14515479	14499550	752364833	473(1-2584)	0.9562
LUAD_cancer_647	47866492	38087836	3125236153	1528(6-13268)	0.9988
LUAD_normal_647	14598791	14584895	798878372	505(1-2510)	0.9806
LUAD_cancer_648	48260146	41786408	2878592614	1529(8-10353)	0.998
LUAD_normal_648	14589497	14573134	800107837	503(1-2680)	0.9809
LUAD_cancer_649	60253702	53561907	3472881701	1684(4-7871)	0.9981
LUAD_normal_649	14633303	14616871	794236342	496(2-2614)	0.9596
LUAD_cancer_650	59107251	53100462	3150029281	1483(2-9613)	0.9978
LUAD_normal_650	14630587	14615829	774905290	488(42-2433)	0.967
LUAD_cancer_651	48647796	42922081	2759221287	1403(12-9971)	0.9983
LUAD_normal_651	15011906	14995782	784417226	492(42-2590)	0.9654
LUAD_cancer_652	60232629	51156290	3835053626	1782(6-11124)	0.9985
LUAD_normal_652	14898240	14879631	868590961	535(2-3031)	0.9683
LUAD_cancer_653	60049873	52259499	3545918719	1714(3-8989)	0.9985
LUAD_normal_653	13425367	13407815	716979865	449(0-2340)	0.9398
LUAD_cancer_654	50194439	45281191	2891163205	1479(8-9362)	0.9986
LUAD_normal_654	14570203	14556524	847301898	527(1-2490)	0.9726
LUAD_cancer_655	50400257	44943075	2756334975	1107(10-9188)	0.9975
LUAD_normal_655	14707812	14692932	804515704	504(1-3121)	0.9698
LUAD_cancer_656	36481307	30721400	2382648812	1172(7-10537)	0.9982
LUAD_normal_656	12483008	12470924	661852001	413(1-2241)	0.9347
LUAD_cancer_657	40224267	34989534	2522679510	1343(16-9276)	0.9916
LUAD_normal_657	14661248	14647169	802153872	503(0-2864)	0.9651
LUAD_cancer_658	50196898	44349536	2960035645	1578(25-5673)	0.999
LUAD_normal_658	14432696	14420261	678864105	425(1-2738)	0.924
LUAD_cancer_659	55776369	48428575	3336350679	1533(6-5779)	0.9982
LUAD_normal_659	15281954	15267861	725786309	453(4-2487)	0.9321
LUAD_cancer_660	50364289	44682959	2982574277	1494(0-7896)	0.9982
LUAD_normal_660	15441689	15427409	863265531	540(1-2937)	0.9759
LUAD_cancer_661	60370391	53429959	3577599948	1951(31-7808)	0.9991
LUAD_normal_661	14594277	14585426	803574174	503(44-2950)	0.9688
LUAD_cancer_662	56595414	45667057	3477183360	1652(142-6891)	0.998
LUAD_normal_662	13604334	13596408	751052600	469(0-2998)	0.9634
LUAD_cancer_663	67158484	57592745	4280008344	1676(91-10134)	0.9967
LUAD_normal_663	14967960	14959499	840794252	523(9-3120)	0.966
LUAD_cancer_664	60089337	52240831	3841622312	1736(69-8478)	0.9972
LUAD_normal_664	14588175	14579343	863024966	530(6-3385)	0.9525
LUAD_cancer_665	60281306	51828352	3890858625	1952(66-8680)	0.9989
LUAD_normal_665	15210026	15201366	886754604	547(7-3561)	0.9574
LUAD_cancer_666	57221397	47344154	3383063588	1718(51-13072)	0.9986
LUAD_normal_666	14742265	14734174	931076913	572(12-3924)	0.9619
LUAD_cancer_667	57670619	47864405	3518530577	1758(28-7516)	0.9988
LUAD_normal_667	14995056	14984833	857212729	522(4-2647)	0.9428
LUAD_cancer_668	60321367	49369034	3992161447	1844(7-9003)	0.9986
LUAD_normal_668	14623474	14614894	879433212	540(10-3576)	0.9456
LUAD_cancer_669	45130583	40117862	2793860244	1551(33-5988)	0.9989
LUAD_normal_669	15213493	15205254	860023222	537(22-2931)	0.9692
LUAD_cancer_670	49088229	45433807	2814037486	1641(105-8152)	0.9981
LUAD_normal_670	14663485	14655538	849286259	534(28-3236)	0.9729
LUAD_cancer_671	50206931	44531884	2955436230	1597(76-9615)	0.9986
LUAD_normal_671	14660540	14652853	839785685	525(18-2875)	0.9776
LUAD_cancer_672	50152232	44643617	3253428671	1766(122-6576)	0.9982
LUAD_normal_672	14684122	14675551	762406818	480(1-2736)	0.9712
LUAD_cancer_673	54787468	46762833	3440546435	1713(34-3624)	0.9986
LUAD_normal_673	14690903	14682248	754472498	474(1-2572)	0.9684
LUAD_cancer_674	38123716	35047093	2248937460	1264(2-9979)	0.9968
LUAD_normal_674	14296723	14288361	863535906	534(44-3651)	0.9591
LUAD_cancer_675	53193563	44856574	3245122832	1416(97-8957)	0.9982
LUAD_normal_675	14900039	14889476	881544994	548(8-3154)	0.9596
LUAD_cancer_676	50022645	45021005	3027752517	1632(2-13040)	0.9974
LUAD_normal_676	13585737	13575391	824557189	517(7-3103)	0.9751
LUAD_cancer_677	48897412	43527541	2673495129	1390(4-7975)	0.9984
LUAD_normal_677	14113485	14103806	840707061	525(3-3138)	0.9758
LUAD_cancer_678	26762809	15827444	1459961564	419(53-15481)	0.932
LUAD_normal_678	12652488	12644404	762102083	478(1-2611)	0.9653
LUAD_cancer_679	48810918	43304807	2999017802	1403(6-11615)	0.9978
LUAD_normal_679	12500375	12491769	769120329	479(0-3312)	0.9529
LUAD_cancer_680	56508735	49387524	3551508157	1843(2-9160)	0.9987
LUAD_normal_680	16093363	16066229	793425072	505(22-2969)	0.9596
LUAD_cancer_681	69975237	62508966	4011118459	2192(1-6042)	0.999
LUAD_normal_681	19565687	19537339	955181806	610(1-3376)	0.9935
LUAD_cancer_682	69973340	61461376	3361351987	1686(8-10532)	0.9994
LUAD_normal_682	21397173	21370832	1099422129	703(2-4066)	0.9959
LUAD_cancer_683	68049374	53524649	3173396845	1035(4-5867)	0.9987
LUAD_normal_683	20144358	20122046	987349050	630(1-3479)	0.9939
LUAD_cancer_684	70488735	59668349	4107941688	1886(1-5188)	0.9992
LUAD_normal_684	17728179	17707452	849203085	543(1-3253)	0.9818
LUAD_cancer_685	67867184	57730888	3925430418	1804(0-12486)	0.9991
LUAD_normal_685	20769627	20744390	1001949516	641(1-3229)	0.9884
LUAD_cancer_686	54027666	43880460	3195192297	1546(3-6793)	0.9989
LUAD_normal_686	19911255	19882089	961521315	612(1-2929)	0.9929
LUAD_cancer_687	77935535	64750098	4581055558	2018(2-6549)	0.9995
LUAD_normal_687	20581289	20552857	1139634480	729(1-4654)	0.9938
LUAD_cancer_688	27415871	19185264	1873793496	709(16-5881)	0.9748
LUAD_normal_688	15596672	15578983	801897558	506(1-2824)	0.9638
LUAD_cancer_689	37125912	32881200	2372921309	1222(11-8939)	0.9975
LUAD_normal_689	14958582	14940884	791483099	499(1-2844)	0.9605
LUAD_cancer_690	50763690	43219883	3256350005	1263(82-9114)	0.9977
LUAD_normal_690	14958763	14935166	819014483	506(1-2741)	0.9464
LUAD_cancer_691	53858760	43450792	3448971290	1718(3-5490)	0.9987
LUAD_normal_691	14664788	14647499	859925655	540(2-3489)	0.969
LUAD_cancer_692	35948387	21587615	2408499561	819(1-8345)	0.9953
LUAD_normal_692	15879493	15858109	917268535	571(2-3832)	0.9648
LUAD_cancer_693	45795935	39920142	2867464626	1482(68-12159)	0.9984
LUAD_normal_693	13954987	13938026	772715298	490(1-3047)	0.9679
LUAD_cancer_694	48937055	39792508	3136199574	1420(20-6381)	0.9975
LUAD_normal_694	14444038	14429700	807247018	512(5-3391)	0.9622
LUAD_cancer_695	53998717	48183677	3272108993	1593(23-10747)	0.9977
LUAD_normal_695	13015179	13000739	693624706	438(2-2413)	0.9434
LUAD_cancer_696	49668002	42958035	2988259659	1555(79-10813)	0.9987
LUAD_normal_696	15099861	15081929	827232475	521(1-2627)	0.9678
LUAD_cancer_697	53594826	47459902	3114319360	1733(1-7448)	0.9989
LUAD_normal_697	14466362	14453959	843193386	529(1-3365)	0.9775
LUAD_cancer_698	49811084	36667522	3353041323	1126(2-7286)	0.9967
LUAD_normal_698	12884467	12872448	745063842	467(1-2771)	0.9592
LUAD_cancer_699	49694621	44428636	2972720790	1589(4-5635)	0.9991
LUAD_normal_699	14784264	14769966	898945459	563(1-3019)	0.9796
LUAD_cancer_700	50052732	40488910	3409009599	1582(4-8178)	0.998
LUAD_normal_700	11333272	11321840	669290781	416(30-2527)	0.9294
LUAD_cancer_701	46145635	41232633	2741482904	1525(34-6581)	0.9987
LUAD_normal_701	15089736	15075912	896988705	564(1-3093)	0.984
LUAD_cancer_702	46585424	40857836	2839370963	1240(65-7547)	0.9986
LUAD_normal_702	14707740	14694293	890089930	554(68-3377)	0.9716
LUAD_cancer_703	44175891	38577812	2856086787	1307(1-13833)	0.9976
LUAD_normal_703	13844106	13830789	835271133	518(4-3343)	0.9556
LUAD_cancer_704	40457609	35196150	2690583601	1044(194-8934)	0.9968
LUAD_normal_704	14746072	14733952	892603337	557(69-4688)	0.9735
LUAD_cancer_705	41637402	36626127	2722234616	1311(39-8549)	0.9904
LUAD_normal_705	15445572	15432660	922484798	573(1-3276)	0.9708
LUAD_cancer_706	42025959	36523184	2775581256	1315(15-13896)	0.9981
LUAD_normal_706	14816020	14803215	837008947	524(36-2933)	0.9745
LUAD_cancer_707	54008287	41498891	3378026889	1044(12-10802)	0.9992
LUAD_normal_707	14701754	14690004	849749623	534(11-3050)	0.9782
LUAD_cancer_708	34349752	30297780	2168998690	1128(36-9428)	0.997
LUAD_normal_708	16330324	16316302	940413146	590(3-3182)	0.9833
LUAD_cancer_709	50344977	43579359	3071436323	1525(76-8564)	0.999
LUAD_normal_709	14592457	14581696	842022745	525(5-2971)	0.98
LUAD_cancer_710	49336740	45257590	2724750862	1385(24-8168)	0.998
LUAD_normal_710	15703861	15681807	922870061	580(1-2921)	0.9803
LUAD_cancer_711	49897433	44369599	3111705148	1461(18-7201)	0.998
LUAD_normal_711	14971383	14947852	850190330	532(1-3402)	0.9732
LUAD_cancer_712	49142818	43257202	3142021563	1476(0-9120)	0.9982
LUAD_normal_712	15674059	15651568	926877537	584(6-3355)	0.9823
LUAD_cancer_713	50108311	44578335	2921253565	1448(114-7117)	0.9988
LUAD_normal_713	14713784	14700788	775069524	490(1-3468)	0.961
LUAD_cancer_714	51568017	44442483	2982446401	1426(88-7888)	0.9989
LUAD_normal_714	15160385	15146262	771294764	489(1-2854)	0.964
LUAD_cancer_715	46059592	40942826	2663955757	1084(29-10582)	0.9967
LUAD_normal_715	12122800	12113033	690105750	431(1-2432)	0.94
LUAD_cancer_716	55150488	47253405	3373900231	1043(20-10969)	0.9975
LUAD_normal_716	13495816	13484186	752539172	473(1-2765)	0.9636
LUAD_cancer_717	58135341	45684321	3654317869	1010(21-6466)	0.9926
LUAD_normal_717	10433646	10425420	603644499	381(1-2152)	0.9135
LUAD_cancer_718	60036239	52344069	3687240432	1602(1-15777)	0.9984
LUAD_normal_718	13884318	13872441	816760880	516(1-2869)	0.9638
LUAD_cancer_719	58328225	44661024	3793319528	1746(1-9084)	0.9989
LUAD_normal_719	14357037	14345297	846862633	533(5-2933)	0.9745
LUAD_cancer_720	76936987	55471787	5098396322	1989(6-6556)	0.9992
LUAD_normal_720	14740223	14728180	726783781	460(1-2594)	0.9454
LUAD_cancer_721	79988615	62449069	5075452422	2184(1-9073)	0.9995
LUAD_normal_721	14590985	14578479	714587389	453(1-2885)	0.9486
LUAD_cancer_722	59731077	50510248	3755168266	1880(0-5203)	0.9992
LUAD_normal_722	19014825	19001782	1137067282	708(1-3329)	0.9871
LUAD_cancer_723	52278613	46265471	2776834824	1143(1-19985)	0.9959
LUAD_normal_723	19427403	19411991	911707230	574(1-3298)	0.9708
LUAD_cancer_724	59910704	49742384	3658519765	1636(1-7046)	0.9989
LUAD_normal_724	19416084	19402450	965670370	610(2-3482)	0.9784
LUAD_cancer_725	69742321	58093290	4397680857	2310(4-8894)	0.9987
LUAD_normal_725	19431901	19416595	947488839	594(3-3421)	0.9749
LUAD_cancer_726	64600561	50408139	4190262983	2049(1-6356)	0.9989
LUAD_normal_726	19516366	19501568	982540465	620(1-3710)	0.9862
LUAD_cancer_727	59716050	47484757	3809941605	1752(30-9809)	0.9986
LUAD_normal_727	19494739	19479663	1000209774	629(2-3339)	0.9847
LUAD_cancer_728	78510014	53869524	5213992436	2083(1-8861)	0.9989
LUAD_normal_728	10701079	10691059	636281007	393(1-2806)	0.8924
LUAD_cancer_729	79968333	61203227	4966207065	2390(60-17308)	0.9991
LUAD_normal_729	13734776	13723788	866023109	536(2-3088)	0.9739
LUAD_cancer_730	39732815	32350048	2514006027	1122(14-12745)	0.9937
LUAD_normal_730	14690147	14680136	860272634	544(1-3517)	0.9758
LUAD_cancer_731	50651108	42704948	3094140678	1619(7-8486)	0.999
LUAD_normal_731	14639155	14629399	864817938	544(1-2613)	0.9718
LUAD_cancer_732	44337283	37952804	2935831281	1446(2-7692)	0.9987
LUAD_normal_732	15246203	15236231	859918090	541(1-2984)	0.9697
LUAD_cancer_733	50155140	43019181	3129483906	1705(8-12847)	0.9985
LUAD_normal_733	14770473	14760858	846856347	529(0-2958)	0.9706
LUAD_cancer_734	39984610	34898295	2465923438	908(35-9881)	0.9969
LUAD_normal_734	14568773	14559729	825746163	518(1-3027)	0.9727
LUAD_cancer_735	50149848	42496624	2980947622	1446(25-7484)	0.9988
LUAD_normal_735	14543482	14534490	836943951	526(1-2730)	0.9745
LUAD_cancer_736	50260882	44813042	2945186877	1643(3-6756)	0.998
LUAD_normal_736	14737903	14727758	769668702	486(2-2701)	0.9668
LUAD_cancer_737	39913876	33744919	2401494722	1216(3-8910)	0.998
LUAD_normal_737	14639066	14628288	758511307	477(1-2417)	0.9528
LUAD_cancer_738	53208250	48805956	2917789063	1656(1-8501)	0.9967
LUAD_normal_738	13775858	13765907	743262951	470(1-2677)	0.9592
LUAD_cancer_739	43511565	36231315	2848307944	1430(4-8134)	0.9989
LUAD_normal_739	12765810	12756509	691640875	436(1-2435)	0.9521
LUAD_cancer_740	53009290	42941245	3421190271	1688(5-7219)	0.999
LUAD_normal_740	15475316	15464619	831410081	527(58-2942)	0.9781
LUAD_cancer_741	50016354	43832768	2926950281	1490(5-9021)	0.9978
LUAD_normal_741	14486178	14476713	753621578	468(1-2514)	0.9429
LUAD_cancer_742	59926199	52441071	3230894532	1637(15-7814)	0.9983
LUAD_normal_742	19304217	19290933	979251149	614(1-3202)	0.9754
LUAD_cancer_743	59819648	52266767	3659994239	1695(16-4530)	0.999
LUAD_normal_743	18527057	18515467	1070262389	671(5-3386)	0.9887
LUAD_cancer_744	65244116	58289610	3318391106	1767(13-7477)	0.9987
LUAD_normal_744	19528607	19514532	952066572	600(3-3432)	0.9783
LUAD_cancer_745	55299774	46172172	3615462019	1750(60-7368)	0.9991
LUAD_normal_745	16036375	16024693	744767596	466(1-2605)	0.9485
LUAD_cancer_746	50282234	42368893	3068362823	1531(118-10144)	0.9985
LUAD_normal_746	15892188	15879784	723072856	456(1-2458)	0.9484
LUAD_cancer_747	48852703	42920155	3002267564	1598(0-10330)	0.9989
LUAD_normal_747	13160388	13147359	589469494	368(1-2192)	0.8653
LUAD_cancer_748	48096791	41728216	3025888995	1582(64-7729)	0.9984
LUAD_normal_748	16504584	16491132	769452976	484(1-2878)	0.9564
LUAD_cancer_749	55362227	48351508	3297566354	1543(100-18250)	0.9978
LUAD_normal_749	12434981	12426129	527199605	332(1-1927)	0.852
LUAD_cancer_750	50393015	44340919	2983159917	1354(7-11931)	0.9967
LUAD_normal_750	15383119	15370666	639050645	404(1-2018)	0.9235
LUAD_cancer_751	60749218	53296546	3327467213	1779(32-7068)	0.999
LUAD_normal_751	14918319	14905851	672196550	423(1-2215)	0.9175
LUAD_cancer_752	55793098	47323782	3531916566	1587(9-12383)	0.9989
LUAD_normal_752	11881283	11874050	693026568	435(32-2448)	0.942
LUAD_cancer_753	55771584	47545898	3472767471	1663(1-16880)	0.9991
LUAD_normal_753	15018928	15009089	850479567	536(54-2626)	0.9819
LUAD_cancer_754	54888047	41869741	3599412200	1390(5-9936)	0.9987
LUAD_normal_754	14662269	14652303	732079303	461(0-2695)	0.9599
LUAD_cancer_755	53839162	41601435	3585791455	1535(15-9143)	0.9988
LUAD_normal_755	14714411	14704439	774063887	490(2-2656)	0.968
LUAD_cancer_756	60004803	51580596	3787622916	1937(11-11080)	0.9989
LUAD_normal_756	14638533	14627632	776178320	492(18-2731)	0.972
LUAD_cancer_757	60246857	46811579	3912101537	1728(68-5570)	0.9987
LUAD_normal_757	14615541	14605649	809089099	505(33-2222)	0.9597
LUAD_cancer_758	53415079	43742981	3409919225	1657(8-12120)	0.9993
LUAD_normal_758	13752854	13744886	763053207	479(2-2692)	0.9587
LUAD_cancer_759	50262530	44363899	3092790941	1635(4-8277)	0.9993
LUAD_normal_759	16069836	16058815	874197491	549(59-3032)	0.9786
LUAD_cancer_760	50379853	44224547	3060989196	1540(8-8749)	0.9989
LUAD_normal_760	14712284	14700793	792901635	497(60-2729)	0.9648
LUAD_cancer_761	46720389	41535257	2791484588	1462(1-7662)	0.9979
LUAD_normal_761	14714041	14700259	667968866	423(2-2215)	0.9184
LUAD_cancer_762	54611694	47602046	2889659698	1572(1-7148)	0.998
LUAD_normal_762	14596195	14583275	641490667	405(1-2108)	0.9029
LUAD_cancer_763	49678151	43980924	2935823516	1614(1-6801)	0.9987
LUAD_normal_763	14716866	14703632	627089886	395(1-2085)	0.903
LUAD_cancer_764	51887377	41322125	3303854646	1403(1-22262)	0.9977
LUAD_normal_764	14649854	14642183	787206722	493(37-2504)	0.9708
LUAD_cancer_765	53307044	44207667	3384233964	1664(10-6109)	0.999
LUAD_normal_765	13479719	13473074	796588780	490(35-3445)	0.936
LUAD_cancer_766	52764529	44168690	3148773382	1517(26-8247)	0.9977
LUAD_normal_766	14465899	14453521	834278487	518(1-3549)	0.962
LUAD_cancer_767	49736025	43744737	2872960134	1426(132-7833)	0.9989
LUAD_normal_767	14380727	14371967	824195418	514(0-2832)	0.9674
LUAD_cancer_768	64093375	53529552	3980156649	1888(3-5636)	0.9989
LUAD_normal_768	15858802	15849755	878271207	554(49-2803)	0.9752
LUAD_cancer_769	59909299	52380383	3867525987	2054(5-10196)	0.9986
LUAD_normal_769	14444635	14436935	815646368	512(28-2694)	0.9656
LUAD_cancer_770	61873754	45866469	3825944241	1665(5-17536)	0.9987
LUAD_normal_770	13910471	13902918	796016832	500(37-2710)	0.9746
LUAD_cancer_771	60511117	53488379	3396571166	1572(1-7151)	0.9985
LUAD_normal_771	14719870	14712166	881985427	559(62-2860)	0.9852
LUAD_cancer_772	60431505	52850025	3365125752	1734(7-9983)	0.9989
LUAD_normal_772	15074843	15066744	886604448	555(1-2961)	0.9815
LUAD_cancer_773	60775287	53090292	3762397719	1550(0-5293)	0.9981
LUAD_normal_773	14238699	14227427	748284414	472(1-3581)	0.9563
LUAD_cancer_774	60607298	50755848	3812734315	1725(1-16485)	0.9989
LUAD_normal_774	14662904	14653620	801653794	507(18-2799)	0.9713
LUAD_cancer_775	41357758	23868439	2836123946	683(2-11450)	0.9732
LUAD_normal_775	14055738	14047059	804237632	506(2-2926)	0.9688
Note: The reference genome used was GRCh37.
